# Supplementary material for: Screening and validation of platelet activation-related lncRNAs as potential biomarkers for prognosis and immunotherapy in gastric cancer patients
Source: Front Genet. 2022 Sep 14;13:965033. doi: 10.3389/fgene.2022.965033 (PMC9515443; doi:10.3389/fgene.2022.965033)
Supplement: Supplementary file 6 [file Table1.XLSX]

## Sheet: platelet activaction gene
Diacylglycerol kinase beta	DGKB	ortholog
Platelet factor 4 variant	PF4V1	ortholog
Serum response factor	SRF	ortholog
Diacylglycerol kinase alpha	DGKA	ortholog
Histidine-rich glycoprotein	HRG	ortholog
Thrombopoietin receptor	MPL	ortholog
Ectonucleoside triphosphate diphosphohydrolase 2	ENTPD2	ortholog
Integrin-linked protein kinase	ILK	ortholog
Syntaxin-binding protein 3	STXBP3	ortholog
Tyrosine-protein kinase SYK	SYK	ortholog
Platelet endothelial aggregation receptor 1	PEAR1	ortholog
Alpha-2B adrenergic receptor	ADRA2B	ortholog
Proteinase-activated receptor 4	F2RL3	ortholog
Phosphatidylinositol 4,5-bisphosphate 3-kinase catalytic subunit beta isoform	PIK3CB	ortholog
Actin, cytoplasmic 1	ACTB	ortholog
Mitogen-activated protein kinase 14	MAPK14	ortholog
Syntaxin-binding protein 1	STXBP1	ortholog
P2Y purinoceptor 1	P2RY1	ortholog
Tumor necrosis factor receptor superfamily member 5	CD40	ortholog
Diacylglycerol kinase kappa	DGKK	ortholog
CD40 ligand	CD40LG	ortholog
Filamin-A	FLNA	ortholog
Tyrosine-protein kinase Mer	MERTK	ortholog
Cystine/glutamate transporter	SLC7A11	ortholog
Cartilage oligomeric matrix protein	COMP	ortholog
Serum amyloid A-1 protein	SAA1	ortholog
Phospholipid scramblase 1	PLSCR1	ortholog
Myosin-9	MYH9	ortholog
Tyrosine-protein kinase receptor UFO	AXL	ortholog
Integrin beta-3	ITGB3	ortholog
Acidic fibroblast growth factor intracellular-binding protein	FIBP	ortholog
Fibronectin	FN1	ortholog
Platelet glycoprotein Ib alpha chain	GP1BA	ortholog
Heat shock protein beta-1	HSPB1	ortholog
Alpha-2C adrenergic receptor	ADRA2C	ortholog
Biogenesis of lysosome-related organelles complex 1 subunit 3	BLOC1S3	ortholog
A disintegrin and metalloproteinase with thrombospondin motifs 13	ADAMTS13	ortholog
Prothrombin	F2	ortholog
Diacylglycerol kinase theta	DGKQ	ortholog
Platelet glycoprotein VI	GP6	ortholog
Fermitin family homolog 3	FERMT3	ortholog
Platelet factor 4	PF4	ortholog
Tyrosine-protein kinase receptor TYRO3	TYRO3	ortholog
Vinculin	VCL	ortholog
Diacylglycerol kinase eta	DGKH	ortholog
Proto-oncogene tyrosine-protein kinase Src	SRC	ortholog
Fibrinogen beta chain	FGB	ortholog
Actin, cytoplasmic 2	ACTG1	ortholog
Diacylglycerol kinase gamma	DGKG	ortholog
Podoplanin	PDPN	ortholog
Integrin alpha-IIb	ITGA2B	ortholog
Alpha-2A adrenergic receptor	ADRA2A	ortholog
Platelet-derived growth factor receptor alpha	PDGFRA	ortholog
Trem-like transcript 1 protein	TREML1	ortholog
Hemoglobin subunit beta	HBB	ortholog
Proteinase-activated receptor 1	F2R	ortholog
Myosin regulatory light polypeptide 9	MYL9	ortholog
Tetraspanin-32	TSPAN32	ortholog
Guanine nucleotide-binding protein G(s) subunit alpha isoforms XLas	GNAS	ortholog
Collagen alpha-1(III) chain	COL3A1	ortholog
Tyrosine-protein phosphatase non-receptor type 6	PTPN6	ortholog
Proteinase-activated receptor 3	F2RL2	ortholog
Platelet glycoprotein Ib beta chain	GP1BB	ortholog
Erythroid transcription factor	GATA1	ortholog
Proto-oncogene vav	VAV1	ortholog
1-phosphatidylinositol 4,5-bisphosphate phosphodiesterase gamma-2	PLCG2	ortholog
Diacylglycerol kinase iota	DGKI	ortholog
Fibrinogen gamma chain	FGG	ortholog
Diacylglycerol kinase delta	DGKD	ortholog
Interleukin-6	IL6	ortholog
Phosphatidylinositol 4,5-bisphosphate 3-kinase catalytic subunit alpha isoform	PIK3CA	ortholog
Biogenesis of lysosome-related organelles complex 1 subunit 4	BLOC1S4	ortholog
von Willebrand factor	VWF	ortholog
Frizzled-6	FZD6	ortholog
Phosphatidylinositol 4,5-bisphosphate 3-kinase catalytic subunit gamma isoform	PIK3CG	ortholog
Ras-related protein Rap-2b	RAP2B	ortholog
Fibrinogen alpha chain	FGA	ortholog
Diacylglycerol kinase epsilon	DGKE	ortholog
Guanine nucleotide exchange factor VAV3	VAV3	ortholog
P2X purinoceptor 1	P2RX1	ortholog
Talin-1	TLN1	ortholog
CD9 antigen	CD9	ortholog
Chloride intracellular channel protein 1	CLIC1	ortholog
Peptidyl-prolyl cis-trans isomerase A	PPIA	ortholog
Myosin regulatory light chain 12A	MYL12A	ortholog
Tyrosine-protein kinase Lck	LCK	ortholog
Diacylglycerol kinase zeta	DGKZ	ortholog
Protein Wnt-3a	WNT3A	ortholog
Methionine aminopeptidase 1	METAP1	ortholog
P2Y purinoceptor 12	P2RY12	ortholog
Pleckstrin	PLEK	ortholog
Guanine nucleotide exchange factor VAV2	VAV2	ortholog
Ubiquitin-associated and SH3 domain-containing protein B	UBASH3B	ortholog
Cysteine and glycine-rich protein 1	CSRP1	ortholog
Cysteine and glycine-rich protein 1;CSRP1;ortholog

## Sheet: PLT activaction-related lncRNAs
Plt	lncRNA	cor	pvalue	Regulation
CD40LG	AC015911.3	0.517507	4.47373e-27	postive
GP1BA	AC015911.3	0.479084	6.49208e-23	postive
P2RY12	AC015911.3	0.474975	1.68705e-22	postive
GP6	AC011479.3	0.402109	5.25394e-16	postive
FZD6	AL078644.2	0.496593	9.57324e-25	postive
ITGA2B	SLC12A5-AS1	0.48993	4.90328e-24	postive
GP6	AC007216.4	0.408472	1.63677e-16	postive
CD40LG	AC008937.2	0.436488	7.1003e-19	postive
GP1BA	AC008937.2	0.4977	7.27341e-25	postive
TREML1	AC008937.2	0.562272	1.21226e-32	postive
P2RY12	AC008937.2	0.412008	8.46786e-17	postive
ADAMTS13	AL355574.1	0.477933	8.49452e-23	postive
VAV2	AL355574.1	0.428748	3.35894e-18	postive
GP1BA	AC011479.4	0.522113	1.30471e-27	postive
GP6	AC011479.4	0.521818	1.41241e-27	postive
CD40LG	AL133467.1	0.40771	1.88449e-16	postive
FERMT3	AL133467.1	0.776409	8.66566e-77	postive
PTPN6	AL133467.1	0.880672	4.38994e-123	postive
VAV1	AL133467.1	0.870394	7.87164e-117	postive
PLCG2	AL133467.1	0.897986	4.77711e-135	postive
PIK3CG	AL133467.1	0.874601	2.52994e-119	postive
LCK	AL133467.1	0.440296	3.25741e-19	postive
PLEK	AL133467.1	0.713564	1.31637e-59	postive
MPL	LRP1-AS	0.505477	1.02515e-25	postive
COMP	LRP1-AS	0.688278	6.06345e-54	postive
PTPN6	CATIP-AS2	0.434456	1.07193e-18	postive
PLCG2	CATIP-AS2	0.443539	1.66422e-19	postive
MYH9	AC108010.1	0.443006	1.85936e-19	postive
CD40LG	AC020913.1	0.43399	1.17765e-18	postive
GP1BA	AC020913.1	0.442823	1.93137e-19	postive
TREML1	AC020913.1	0.437873	5.35412e-19	postive
GP1BA	AC018926.1	0.45176	2.93724e-20	postive
MPL	AC007128.2	0.432021	1.74962e-18	postive
COMP	AC007128.2	0.435225	9.17458e-19	postive
STXBP1	AC015574.1	0.736238	3.09679e-65	postive
ILK	AP001189.3	0.403547	4.04512e-16	postive
PEAR1	AP001189.3	0.610448	1.15937e-39	postive
F2RL3	AP001189.3	0.436944	6.47098e-19	postive
MYH9	AP001189.3	0.489711	5.17026e-24	postive
PDGFRA	AP001189.3	0.491598	3.26815e-24	postive
F2R	AP001189.3	0.730502	9.30796e-64	postive
COL3A1	AP001189.3	0.589779	1.65978e-36	postive
F2RL2	AP001189.3	0.491787	3.12144e-24	postive
VWF	AP001189.3	0.595849	2.07488e-37	postive
TLN1	AP001189.3	0.425237	6.70859e-18	postive
PPIA	AP001189.3	-0.4348	9.99895e-19	negative
CD40LG	AC073517.1	0.427947	3.93596e-18	postive
GP1BA	AC073517.1	0.507112	6.7469e-26	postive
ADRA2B	CFAP61-AS1	0.442184	2.20523e-19	postive
STXBP1	CFAP61-AS1	0.744157	2.43199e-67	postive
TREML1	AC138207.1	0.456483	1.06111e-20	postive
DGKH	AC117465.1	0.408193	1.72332e-16	postive
DGKH	ANKRD10-IT1	0.422933	1.05182e-17	postive
SRF	PGM5-AS1	0.541527	5.85285e-30	postive
ILK	PGM5-AS1	0.675981	2.148e-51	postive
ACTB	PGM5-AS1	0.463126	2.46738e-21	postive
FLNA	PGM5-AS1	0.808182	8.75595e-88	postive
ITGB3	PGM5-AS1	0.458124	7.42222e-21	postive
VCL	PGM5-AS1	0.670965	2.17191e-50	postive
MYL9	PGM5-AS1	0.851504	1.26874e-106	postive
DGKI	PGM5-AS1	0.52185	1.40036e-27	postive
TLN1	PGM5-AS1	0.738893	6.21893e-66	postive
CSRP1	PGM5-AS1	0.873244	1.64802e-118	postive
SRF	AC103740.1	0.515583	7.44509e-27	postive
ILK	AC103740.1	0.581385	2.7419e-35	postive
FLNA	AC103740.1	0.682126	1.18544e-52	postive
ITGB3	AC103740.1	0.452804	2.34831e-20	postive
VCL	AC103740.1	0.510082	3.13718e-26	postive
MYL9	AC103740.1	0.674837	3.65604e-51	postive
DGKI	AC103740.1	0.532933	6.69163e-29	postive
TLN1	AC103740.1	0.572639	4.67844e-34	postive
CSRP1	AC103740.1	0.687429	9.17784e-54	postive
ILK	NR2F2-AS1	0.435591	8.52004e-19	postive
PEAR1	NR2F2-AS1	0.478726	7.05891e-23	postive
FLNA	NR2F2-AS1	0.533036	6.50135e-29	postive
VCL	NR2F2-AS1	0.445849	1.02712e-19	postive
MYL9	NR2F2-AS1	0.489244	5.78884e-24	postive
DGKI	NR2F2-AS1	0.407054	2.12696e-16	postive
TLN1	NR2F2-AS1	0.49666	9.41629e-25	postive
CSRP1	NR2F2-AS1	0.47459	1.84373e-22	postive
SRF	OXCT1-AS1	0.424095	8.38774e-18	postive
ILK	OXCT1-AS1	0.623741	8.1034e-42	postive
FLNA	OXCT1-AS1	0.627629	1.81302e-42	postive
VCL	OXCT1-AS1	0.551026	3.64522e-31	postive
MYL9	OXCT1-AS1	0.635923	6.91904e-44	postive
DGKI	OXCT1-AS1	0.474127	2.05148e-22	postive
TLN1	OXCT1-AS1	0.545135	2.06013e-30	postive
CSRP1	OXCT1-AS1	0.640041	1.31705e-44	postive
F2	AP001065.4	0.403587	4.01591e-16	postive
ITGA2B	AP001065.4	0.462281	2.97545e-21	postive
ENTPD2	BX537318.1	0.425553	6.30628e-18	postive
IL6	LINC02398	0.46477	1.71092e-21	postive
SRF	AC011472.4	0.41972	1.95773e-17	postive
ILK	AC011472.4	0.556062	8.06836e-32	postive
FLNA	AC011472.4	0.669917	3.50159e-50	postive
VCL	AC011472.4	0.622248	1.43219e-41	postive
MYL9	AC011472.4	0.730757	8.01854e-64	postive
DGKI	AC011472.4	0.460862	4.07056e-21	postive
TLN1	AC011472.4	0.558749	3.56981e-32	postive
CSRP1	AC011472.4	0.724337	3.27605e-62	postive
CD40LG	AC104971.3	0.638754	2.21731e-44	postive
GP1BA	AC104971.3	0.687751	7.84583e-54	postive
TREML1	AC104971.3	0.725273	1.92054e-62	postive
VAV1	AC104971.3	0.405352	2.90871e-16	postive
P2RY12	AC104971.3	0.631716	3.67107e-43	postive
FZD6	AP000688.1	0.555601	9.27119e-32	postive
ADRA2C	AL163953.1	0.497503	7.63811e-25	postive
ADAMTS13	AL163953.1	0.45062	3.74608e-20	postive
DGKA	C5orf66	0.400298	7.28766e-16	postive
P2RY1	C5orf66	0.437825	5.40676e-19	postive
FN1	AC037198.1	0.476277	1.24849e-22	postive
PDPN	AC037198.1	0.505239	1.08936e-25	postive
PDGFRA	AC037198.1	0.522079	1.31676e-27	postive
COL3A1	AC037198.1	0.541132	6.55634e-30	postive
IL6	AC037198.1	0.462432	2.87774e-21	postive
VWF	AC037198.1	0.419058	2.22369e-17	postive
FERMT3	LINC02416	0.498735	5.61998e-25	postive
PTPN6	LINC02416	0.632842	2.35473e-43	postive
VAV1	LINC02416	0.592569	6.41645e-37	postive
PLCG2	LINC02416	0.605063	8.10437e-39	postive
PIK3CG	LINC02416	0.581935	2.28748e-35	postive
LCK	LINC02416	0.432241	1.67412e-18	postive
PLEK	LINC02416	0.43479	1.00185e-18	postive
GP6	AC011443.1	0.40912	1.45149e-16	postive
CD40LG	AC027097.2	0.57103	7.81315e-34	postive
GP1BA	AC027097.2	0.637506	3.66752e-44	postive
TREML1	AC027097.2	0.602753	1.84561e-38	postive
P2RY12	AC027097.2	0.484799	1.68355e-23	postive
FERMT3	LINC01679	0.715174	5.4678e-60	postive
PTPN6	LINC01679	0.780109	5.6612e-78	postive
VAV1	LINC01679	0.792575	3.83787e-82	postive
PLCG2	LINC01679	0.793072	2.58337e-82	postive
PIK3CG	LINC01679	0.818573	7.76277e-92	postive
PLEK	LINC01679	0.688344	5.87165e-54	postive
GP1BA	NUTM2B-AS1	0.500643	3.48527e-25	postive
TREML1	AC020908.3	0.482016	3.2584e-23	postive
GP6	AC022613.3	0.468806	6.90756e-22	postive
GP6	PRKCA-AS1	0.442712	1.97639e-19	postive
ILK	RGMB-AS1	0.459572	5.40637e-21	postive
FLNA	RGMB-AS1	0.482082	3.20847e-23	postive
MYL9	RGMB-AS1	0.434289	1.10859e-18	postive
DGKI	RGMB-AS1	0.418272	2.58486e-17	postive
TLN1	RGMB-AS1	0.411036	1.01578e-16	postive
CSRP1	RGMB-AS1	0.450932	3.50528e-20	postive
ILK	AF213884.3	0.430198	2.51804e-18	postive
FLNA	AF213884.3	0.402919	4.53492e-16	postive
COMP	AL606970.1	0.472705	2.84388e-22	postive
ADRA2C	AL606970.1	0.488654	6.67701e-24	postive
TSPAN32	AL606970.1	0.456153	1.14009e-20	postive
COMP	AC116049.1	0.48981	5.04813e-24	postive
GP6	FAF1-AS1	0.411839	8.74091e-17	postive
PDPN	LUCAT1	0.426126	5.63582e-18	postive
IL6	LUCAT1	0.442214	2.19179e-19	postive
FGB	AC016737.1	0.417151	3.2025e-17	postive
GP6	AC020915.2	0.404539	3.3754e-16	postive
GP6	AC015853.1	0.423642	9.16214e-18	postive
FGB	AL121832.1	0.455121	1.42544e-20	postive
GNAS	AL121832.1	0.637569	3.57562e-44	postive
FGG	AL121832.1	0.444843	1.26802e-19	postive
COMP	DNAJC3-DT	0.485548	1.40777e-23	postive
BLOC1S3	AC008622.2	0.434059	1.16128e-18	postive
FLNA	AC080038.2	0.433007	1.43549e-18	postive
AXL	AC080038.2	0.44493	1.2451e-19	postive
VCL	AC080038.2	0.428628	3.43937e-18	postive
PDPN	AC080038.2	0.453573	1.99067e-20	postive
PDGFRA	AC080038.2	0.461802	3.30817e-21	postive
COL3A1	AC080038.2	0.55666	6.73244e-32	postive
DGKI	AC080038.2	0.441093	2.7639e-19	postive
ADRA2B	KCNMB2-AS1	0.428443	3.56801e-18	postive
SRF	AC018521.6	0.416825	3.40786e-17	postive
ILK	AC018521.6	0.470065	5.19328e-22	postive
FLNA	AC018521.6	0.599102	6.68339e-38	postive
ITGB3	AC018521.6	0.457544	8.42308e-21	postive
VCL	AC018521.6	0.468136	8.03723e-22	postive
MYL9	AC018521.6	0.470419	4.79137e-22	postive
TLN1	AC018521.6	0.587007	4.22931e-36	postive
CSRP1	AC018521.6	0.487246	9.37294e-24	postive
DGKB	AC027807.2	0.436223	7.49402e-19	postive
FLNA	AC027807.2	0.489171	5.89228e-24	postive
MYL9	AC027807.2	0.553902	1.54527e-31	postive
TLN1	AC027807.2	0.433592	1.27606e-18	postive
CSRP1	AC027807.2	0.522336	1.22838e-27	postive
STXBP1	AL589843.1	0.489671	5.22012e-24	postive
GP6	U73166.1	0.434722	1.01581e-18	postive
ENTPD2	FOXN3-AS1	0.511964	1.92371e-26	postive
MPL	TPT1-AS1	0.444094	1.4825e-19	postive
COMP	TPT1-AS1	0.412631	7.53346e-17	postive
ITGA2B	AC005808.1	0.420191	1.78836e-17	postive
SAA1	LINC02005	0.594478	3.33078e-37	postive
GP6	AL360181.2	0.416613	3.54785e-17	postive
STXBP1	AC005381.1	0.742497	6.81966e-67	postive
GP6	CSNK1G2-AS1	0.424914	7.14757e-18	postive
GP1BA	AC018755.4	0.53053	1.30622e-28	postive
TREML1	AC018755.4	0.508562	4.64688e-26	postive
MPL	AP002784.1	0.630238	6.55824e-43	postive
COMP	AP002784.1	0.716173	3.16152e-60	postive
CD40LG	SENCR	0.414619	5.17952e-17	postive
TREML1	SENCR	0.483248	2.43437e-23	postive
VWF	SENCR	0.510246	3.0066e-26	postive
METAP1	SENCR	-0.403219	4.29435e-16	negative
P2RY12	SENCR	0.417664	2.9037e-17	postive
CD40LG	AL512306.3	0.439399	3.91733e-19	postive
ITGA2B	LINC02018	0.568657	1.65541e-33	postive
DGKB	AC012409.3	0.443779	1.58313e-19	postive
FLNA	AC012409.3	0.479295	6.17908e-23	postive
VCL	AC012409.3	0.458242	7.23315e-21	postive
MYL9	AC012409.3	0.466183	1.24716e-21	postive
TLN1	AC012409.3	0.446032	9.88395e-20	postive
CSRP1	AC012409.3	0.459262	5.78596e-21	postive
F2R	LINC01094	0.451457	3.13344e-20	postive
COL3A1	LINC01094	0.414235	5.56948e-17	postive
STXBP1	UFL1-AS1	0.555826	8.66458e-32	postive
PTPN6	PDCD4-AS1	0.435749	8.25007e-19	postive
VAV1	PDCD4-AS1	0.409701	1.30272e-16	postive
TSPAN32	LINC01358	0.714456	8.09802e-60	postive
P2RX1	LINC01358	0.628715	1.18888e-42	postive
FN1	AC099066.2	0.463981	2.03996e-21	postive
DGKI	AC099066.2	0.4617	3.38334e-21	postive
FLNA	AL121821.2	0.41082	1.05757e-16	postive
MPL	AC006064.3	0.410396	1.14462e-16	postive
COMP	AC006064.3	0.448844	5.46335e-20	postive
SRF	AC002398.2	0.583788	1.23871e-35	postive
ILK	AC002398.2	0.735632	4.45621e-65	postive
ACTB	AC002398.2	0.435534	8.6175e-19	postive
FLNA	AC002398.2	0.851632	1.09449e-106	postive
ITGB3	AC002398.2	0.486638	1.08463e-23	postive
VCL	AC002398.2	0.691963	9.85835e-55	postive
MYL9	AC002398.2	0.904444	4.50741e-140	postive
DGKI	AC002398.2	0.612748	4.99564e-40	postive
TLN1	AC002398.2	0.76856	2.38857e-74	postive
CSRP1	AC002398.2	0.909661	2.1174e-144	postive
DGKB	AC012085.2	0.454443	1.65054e-20	postive
ILK	AC012085.2	0.486982	9.98608e-24	postive
FLNA	AC012085.2	0.56731	2.52889e-33	postive
VCL	AC012085.2	0.472602	2.91149e-22	postive
MYL9	AC012085.2	0.618204	6.59314e-41	postive
DGKI	AC012085.2	0.519473	2.65011e-27	postive
TLN1	AC012085.2	0.480181	5.02003e-23	postive
CSRP1	AC012085.2	0.598193	9.18394e-38	postive
CD40LG	FAM13A-AS1	0.458867	6.30935e-21	postive
GP1BA	FAM13A-AS1	0.45958	5.39672e-21	postive
TREML1	FAM13A-AS1	0.435939	7.93887e-19	postive
CD40LG	LRRK2-DT	0.419075	2.21621e-17	postive
FLNA	LRRK2-DT	0.408023	1.77844e-16	postive
TREML1	LRRK2-DT	0.497521	7.60434e-25	postive
TLN1	LRRK2-DT	0.40439	3.4685e-16	postive
P2RY12	LRRK2-DT	0.572644	4.67085e-34	postive
SRF	AC011472.1	0.462188	3.03745e-21	postive
ILK	AC011472.1	0.546375	1.43498e-30	postive
FLNA	AC011472.1	0.672526	1.06227e-50	postive
VCL	AC011472.1	0.604491	9.94282e-39	postive
MYL9	AC011472.1	0.675666	2.48688e-51	postive
DGKI	AC011472.1	0.402406	4.97802e-16	postive
TLN1	AC011472.1	0.560938	1.82741e-32	postive
CSRP1	AC011472.1	0.666943	1.3436e-49	postive
TSPAN32	AC007193.2	0.402098	5.26381e-16	postive
ITGA2B	AF186192.1	0.521992	1.34795e-27	postive
FGB	AC023511.1	0.807336	1.82448e-87	postive
FGG	AC023511.1	0.830454	8.41701e-97	postive
FGA	AC023511.1	0.741974	9.41886e-67	postive
ITGA2B	RN7SL832P	0.432242	1.67375e-18	postive
SYK	TSPOAP1-AS1	0.447418	7.38401e-20	postive
CD40LG	TSPOAP1-AS1	0.694384	2.94388e-55	postive
GP1BA	TSPOAP1-AS1	0.585449	7.12417e-36	postive
FERMT3	TSPOAP1-AS1	0.501275	2.97344e-25	postive
TREML1	TSPOAP1-AS1	0.480057	5.16843e-23	postive
PTPN6	TSPOAP1-AS1	0.636569	5.34135e-44	postive
VAV1	TSPOAP1-AS1	0.67114	2.00507e-50	postive
PLCG2	TSPOAP1-AS1	0.548349	8.04313e-31	postive
PIK3CG	TSPOAP1-AS1	0.632351	2.85842e-43	postive
LCK	TSPOAP1-AS1	0.42574	6.07851e-18	postive
P2RY12	TSPOAP1-AS1	0.474632	1.82612e-22	postive
PLEK	TSPOAP1-AS1	0.494692	1.53151e-24	postive
PDGFRA	LINC01082	0.4035	4.07987e-16	postive
FLNA	AC012313.5	0.447565	7.15923e-20	postive
ITGB3	AC012313.5	0.41177	8.85427e-17	postive
PIK3CA	AC012313.5	0.435625	8.46032e-19	postive
TLN1	AC012313.5	0.483472	2.30857e-23	postive
CLIC1	AC012313.5	-0.441583	2.49732e-19	negative
PPIA	AC012313.5	-0.466222	1.23623e-21	negative
AXL	AL161785.1	0.535446	3.30524e-29	postive
FZD6	AL161785.1	0.751721	2.00203e-69	postive
VAV2	AL161785.1	0.454676	1.56945e-20	postive
UBASH3B	AL161785.1	0.466407	1.18598e-21	postive
SAA1	AL450468.1	0.968061	3.34644e-226	postive
ADAMTS13	AC087289.2	0.403353	4.19075e-16	postive
AXL	LINC00973	0.481967	3.29658e-23	postive
FZD6	LINC00973	0.489028	6.09956e-24	postive
ADAMTS13	C9orf163	0.440303	3.25287e-19	postive
SAA1	AC027130.1	0.482761	2.73248e-23	postive
F2RL3	AC090197.1	0.430746	2.25744e-18	postive
ITGB3	AC090197.1	0.452115	2.72207e-20	postive
PDPN	AC090197.1	0.578203	7.77394e-35	postive
PDGFRA	AC090197.1	0.465978	1.30594e-21	postive
COL3A1	AC090197.1	0.474231	2.00291e-22	postive
IL6	AC090197.1	0.553968	1.51494e-31	postive
GNAS	AL121832.2	0.617607	8.24357e-41	postive
CD40LG	AC018607.1	0.440471	3.14191e-19	postive
GP1BA	AC018607.1	0.575464	1.88887e-34	postive
TREML1	AC018607.1	0.535722	3.05839e-29	postive
SYK	LINC00622	0.478683	7.13069e-23	postive
GP6	AC006064.2	0.413923	5.90763e-17	postive
CD40LG	ITGB2-AS1	0.674967	3.44249e-51	postive
GP1BA	ITGB2-AS1	0.5739	3.12488e-34	postive
FERMT3	ITGB2-AS1	0.647845	5.29022e-46	postive
TREML1	ITGB2-AS1	0.574246	2.79558e-34	postive
PTPN6	ITGB2-AS1	0.796049	2.3501e-83	postive
VAV1	ITGB2-AS1	0.83803	3.57419e-100	postive
PLCG2	ITGB2-AS1	0.708942	1.58421e-58	postive
PIK3CG	ITGB2-AS1	0.759508	1.18922e-71	postive
LCK	ITGB2-AS1	0.517524	4.45412e-27	postive
P2RY12	ITGB2-AS1	0.467009	1.03598e-21	postive
PLEK	ITGB2-AS1	0.677258	1.18352e-51	postive
CD40LG	AC145098.1	0.655726	1.86845e-47	postive
GP1BA	AC145098.1	0.460234	4.67486e-21	postive
FERMT3	AC145098.1	0.740587	2.21023e-66	postive
TREML1	AC145098.1	0.457797	7.97116e-21	postive
PTPN6	AC145098.1	0.845308	1.39999e-103	postive
VAV1	AC145098.1	0.873058	2.1254e-118	postive
PLCG2	AC145098.1	0.787535	2.01089e-80	postive
PIK3CG	AC145098.1	0.871712	1.33111e-117	postive
LCK	AC145098.1	0.503507	1.69192e-25	postive
P2RY12	AC145098.1	0.454322	1.69411e-20	postive
PLEK	AC145098.1	0.704773	1.43357e-57	postive
F2R	LINC02773	0.538953	1.22294e-29	postive
VWF	LINC02773	0.413843	5.99746e-17	postive
ENTPD2	LINC02377	0.473579	2.32682e-22	postive
CD40LG	AC079793.1	0.636339	5.85792e-44	postive
GP1BA	AC079793.1	0.66075	2.10337e-48	postive
TREML1	AC079793.1	0.675079	3.26712e-51	postive
P2RY12	AC079793.1	0.526892	3.56033e-28	postive
ADAMTS13	EIF2AK3-DT	0.431037	2.12992e-18	postive
GP6	AC092338.1	0.47432	1.96229e-22	postive
ITGA2B	AC010271.2	0.422281	1.19389e-17	postive
SRF	AP001347.1	0.401443	5.92677e-16	postive
ILK	AP001347.1	0.497679	7.31081e-25	postive
FLNA	AP001347.1	0.601633	2.74337e-38	postive
VCL	AP001347.1	0.488266	7.33098e-24	postive
DGKG	AP001347.1	0.440977	2.8309e-19	postive
MYL9	AP001347.1	0.570482	9.29679e-34	postive
TLN1	AP001347.1	0.481364	3.80095e-23	postive
CSRP1	AP001347.1	0.551644	3.03346e-31	postive
FGB	HPN-AS1	0.415333	4.52468e-17	postive
FGG	HPN-AS1	0.404541	3.37416e-16	postive
AXL	MIR193BHG	0.593283	5.02359e-37	postive
FZD6	MIR193BHG	0.50953	3.6192e-26	postive
UBASH3B	MIR193BHG	0.425192	6.76833e-18	postive
GP6	MZF1-AS1	0.410629	1.09603e-16	postive
FLNA	AC120498.10	0.463886	2.08345e-21	postive
MYL9	AC120498.10	0.505987	8.99897e-26	postive
TLN1	AC120498.10	0.422018	1.2564e-17	postive
CSRP1	AC120498.10	0.509428	3.71592e-26	postive
ITGA2B	CSE1L-AS1	0.430542	2.35119e-18	postive
DGKA	AC021078.1	0.40009	7.56697e-16	postive
PTPN6	AP000345.2	0.495063	1.3977e-24	postive
VAV1	AP000345.2	0.44368	1.61617e-19	postive
PLCG2	AP000345.2	0.527325	3.16137e-28	postive
PIK3CG	AP000345.2	0.434649	1.03101e-18	postive
ILK	AP000317.1	0.411087	1.00613e-16	postive
FLNA	AP000317.1	0.441657	2.45972e-19	postive
VCL	AP000317.1	0.405978	2.5929e-16	postive
MYL9	AP000317.1	0.465125	1.58058e-21	postive
CSRP1	AP000317.1	0.446526	8.91008e-20	postive
P2RY1	AC019080.1	0.460747	4.17567e-21	postive
GP1BA	AL031717.1	0.44266	1.99786e-19	postive
GP6	AL031717.1	0.423651	9.14647e-18	postive
STXBP1	AL137798.1	0.731525	5.10645e-64	postive
MPL	Z97055.2	0.488805	6.43714e-24	postive
COMP	Z97055.2	0.462448	2.86749e-21	postive
FZD6	TM4SF19-AS1	0.526542	3.9175e-28	postive
COL3A1	AC134312.5	0.450909	3.52219e-20	postive
GP6	MACC1-AS1	0.439995	3.46539e-19	postive
FN1	AC009093.1	0.482402	2.97421e-23	postive
COL3A1	AC009093.1	0.549987	4.95943e-31	postive
CD40LG	RASSF1-AS1	0.421293	1.44571e-17	postive
GP1BA	RASSF1-AS1	0.479818	5.46706e-23	postive
TREML1	RASSF1-AS1	0.508605	4.59497e-26	postive
P2RY12	RASSF1-AS1	0.400866	6.57796e-16	postive
MYL9	GIHCG	0.454082	1.784e-20	postive
CSRP1	GIHCG	0.436455	7.1486e-19	postive
PDPN	PEF1-AS1	0.429812	2.71926e-18	postive
STXBP1	AP005262.1	0.425644	6.19414e-18	postive
MPL	AC124852.1	0.430014	2.61216e-18	postive
FLNA	AC024075.1	0.475782	1.40003e-22	postive
GP1BA	AC024075.1	0.449082	5.19499e-20	postive
MYL9	AC024075.1	0.406503	2.35422e-16	postive
TLN1	AC024075.1	0.468632	7.1857e-22	postive
PPIA	AC024075.1	-0.4319	1.79233e-18	negative
CSRP1	AC024075.1	0.403015	4.45612e-16	postive
DGKZ	AC131571.1	0.578253	7.64889e-35	postive
ITGA2B	Z95115.1	0.402099	5.26323e-16	postive
GP6	AC012568.1	0.537949	1.6279e-29	postive
ENTPD2	AL158166.1	0.561853	1.37933e-32	postive
SRF	PART1	0.557779	4.7962e-32	postive
ILK	PART1	0.730819	7.72897e-64	postive
FLNA	PART1	0.803129	6.671e-86	postive
ITGB3	PART1	0.445399	1.12862e-19	postive
VCL	PART1	0.623177	1.00525e-41	postive
MYL9	PART1	0.853049	2.10349e-107	postive
DGKI	PART1	0.61472	2.41351e-40	postive
TLN1	PART1	0.682535	9.75051e-53	postive
CSRP1	PART1	0.853955	7.26819e-108	postive
ITGA2B	CEP83-DT	0.443502	1.67739e-19	postive
ENTPD2	TBX2-AS1	0.508953	4.20055e-26	postive
ILK	AC008764.2	0.435361	8.92517e-19	postive
PEAR1	AC008764.2	0.458733	6.49682e-21	postive
FLNA	AC008764.2	0.508529	4.68609e-26	postive
GP1BA	AC008764.2	0.427377	4.40454e-18	postive
VCL	AC008764.2	0.426084	5.6824e-18	postive
MYL9	AC008764.2	0.417596	2.94195e-17	postive
TLN1	AC008764.2	0.508314	4.95321e-26	postive
PPIA	AC008764.2	-0.466768	1.09374e-21	negative
CSRP1	AC008764.2	0.41703	3.27733e-17	postive
SYK	AL161729.4	0.471865	3.44613e-22	postive
ITGA2B	LINC01410	0.504522	1.30743e-25	postive
CD40LG	ANKRD44-IT1	0.608207	2.61644e-39	postive
GP1BA	ANKRD44-IT1	0.705879	8.02499e-58	postive
TREML1	ANKRD44-IT1	0.669133	4.99709e-50	postive
P2RY12	ANKRD44-IT1	0.478317	7.7671e-23	postive
ADRA2B	AL139042.1	0.437436	5.8534e-19	postive
CD40LG	AC084018.1	0.456386	1.08387e-20	postive
GP1BA	AC084018.1	0.483711	2.18124e-23	postive
STXBP1	AC132807.2	0.407859	1.83331e-16	postive
ADRA2C	AC132807.2	0.401949	5.40806e-16	postive
DGKB	LINC01697	0.466478	1.1674e-21	postive
VWF	AL133415.1	0.499917	4.18187e-25	postive
FGB	AC115619.1	0.886189	1.1032e-126	postive
FGG	AC115619.1	0.892075	9.79582e-131	postive
FGA	AC115619.1	0.790458	2.05188e-81	postive
DGKB	AC025165.1	0.402178	5.1883e-16	postive
SRF	AC025165.1	0.542095	4.96984e-30	postive
ILK	AC025165.1	0.700634	1.22948e-56	postive
FLNA	AC025165.1	0.82037	1.45405e-92	postive
AXL	AC025165.1	0.40459	3.34404e-16	postive
ITGB3	AC025165.1	0.508124	5.20123e-26	postive
VCL	AC025165.1	0.676818	1.45368e-51	postive
DGKG	AC025165.1	0.410384	1.14718e-16	postive
MYL9	AC025165.1	0.762752	1.32601e-72	postive
DGKI	AC025165.1	0.565707	4.17676e-33	postive
TLN1	AC025165.1	0.729139	2.0626e-63	postive
CLIC1	AC025165.1	-0.425565	6.2908e-18	negative
PPIA	AC025165.1	-0.465274	1.52877e-21	negative
CSRP1	AC025165.1	0.760096	8.01093e-72	postive
CD9	C17orf77	0.414039	5.77944e-17	postive
CD40LG	AC133065.1	0.577744	9.02594e-35	postive
GP1BA	AC133065.1	0.481726	3.48932e-23	postive
FERMT3	AC133065.1	0.673398	7.112e-51	postive
TREML1	AC133065.1	0.412034	8.42733e-17	postive
PTPN6	AC133065.1	0.811011	7.3076e-89	postive
VAV1	AC133065.1	0.826782	3.16343e-95	postive
PLCG2	AC133065.1	0.789582	4.08201e-81	postive
PIK3CG	AC133065.1	0.800913	4.29042e-85	postive
LCK	AC133065.1	0.450696	3.68612e-20	postive
PLEK	AC133065.1	0.627301	2.0585e-42	postive
ENTPD2	AC106771.1	0.416486	3.63493e-17	postive
AXL	AC245041.2	0.477038	1.04629e-22	postive
FZD6	AC245041.2	0.524424	6.97978e-28	postive
UBASH3B	AC245041.2	0.450875	3.54788e-20	postive
CD40LG	AC007601.2	0.409351	1.3903e-16	postive
GP1BA	AC007601.2	0.470034	5.2292e-22	postive
TREML1	AC007601.2	0.463213	2.41984e-21	postive
ADAMTS13	AC007773.1	0.432783	1.50161e-18	postive
MYH9	SNHG6	-0.411195	9.86116e-17	negative
ADRA2C	H19	0.514318	1.03883e-26	postive
CD40LG	AC107884.1	0.468419	7.54031e-22	postive
FERMT3	AC107884.1	0.650243	1.93327e-46	postive
PTPN6	AC107884.1	0.771033	4.16618e-75	postive
VAV1	AC107884.1	0.761965	2.26556e-72	postive
PLCG2	AC107884.1	0.821769	3.89785e-93	postive
PIK3CG	AC107884.1	0.766807	8.12618e-74	postive
PLEK	AC107884.1	0.5823	2.02792e-35	postive
SRF	AL133346.1	0.408199	1.72161e-16	postive
ILK	AL133346.1	0.417338	3.09035e-17	postive
ILK	AL390955.2	0.458565	6.74062e-21	postive
FLNA	AL390955.2	0.44551	1.1028e-19	postive
MYL9	AL390955.2	0.439432	3.89077e-19	postive
DGKI	AL390955.2	0.432754	1.51021e-18	postive
CSRP1	AL390955.2	0.437296	6.02278e-19	postive
GP6	AC083806.2	0.442487	2.07108e-19	postive
DGKB	CARMN	0.451464	3.12892e-20	postive
SRF	CARMN	0.551416	3.2459e-31	postive
ILK	CARMN	0.674536	4.20353e-51	postive
FLNA	CARMN	0.825111	1.60038e-94	postive
ITGB3	CARMN	0.495052	1.4015e-24	postive
VCL	CARMN	0.69809	4.52415e-56	postive
DGKG	CARMN	0.431109	2.09974e-18	postive
MYL9	CARMN	0.777541	3.78321e-77	postive
DGKI	CARMN	0.531273	1.0628e-28	postive
TLN1	CARMN	0.723424	5.50589e-62	postive
CSRP1	CARMN	0.7774	4.19674e-77	postive
DGKA	C5orf66-AS1	0.416884	3.3696e-17	postive
P2RY1	C5orf66-AS1	0.682967	7.92746e-53	postive
HSPB1	C5orf66-AS1	0.681031	1.99651e-52	postive
ADAMTS13	TMCC1-AS1	0.400615	6.88346e-16	postive
ITGA2B	AC000068.1	0.523661	8.5854e-28	postive
GP6	AC008543.3	0.413491	6.40858e-17	postive
TREML1	AC006064.1	0.473576	2.32836e-22	postive
GP1BA	AL132656.2	0.57071	8.6474e-34	postive
ADAMTS13	AL355472.2	0.405368	2.90009e-16	postive
DGKH	AL121772.1	0.429125	3.11662e-18	postive
GP1BA	AL590226.2	0.525192	5.66333e-28	postive
ADAMTS13	AC004477.1	0.425223	6.72711e-18	postive
FERMT3	ARLNC1	0.708514	1.99027e-58	postive
PTPN6	ARLNC1	0.837068	9.7947e-100	postive
VAV1	ARLNC1	0.799604	1.27334e-84	postive
PLCG2	ARLNC1	0.888687	2.24679e-128	postive
PIK3CG	ARLNC1	0.810272	1.40346e-88	postive
LCK	ARLNC1	0.420164	1.79765e-17	postive
PLEK	ARLNC1	0.630364	6.24381e-43	postive
MPL	FAM66C	0.549702	5.39624e-31	postive
PEAR1	FAM66C	0.476786	1.10932e-22	postive
FLNA	FAM66C	0.411152	9.93959e-17	postive
COMP	FAM66C	0.403398	4.15654e-16	postive
GP6	AC099314.1	0.408115	1.74851e-16	postive
STXBP1	AC021683.1	0.603114	1.62333e-38	postive
FERMT3	NAALADL2-AS2	0.68623	1.64475e-53	postive
PTPN6	NAALADL2-AS2	0.800462	6.24554e-85	postive
VAV1	NAALADL2-AS2	0.766573	9.562e-74	postive
PLCG2	NAALADL2-AS2	0.847227	1.65209e-104	postive
PIK3CG	NAALADL2-AS2	0.750217	5.26995e-69	postive
PLEK	NAALADL2-AS2	0.628559	1.26339e-42	postive
DGKB	MIR100HG	0.453275	2.1223e-20	postive
SRF	MIR100HG	0.480529	4.62621e-23	postive
ILK	MIR100HG	0.7231	6.61553e-62	postive
ACTB	MIR100HG	0.403233	4.28318e-16	postive
FLNA	MIR100HG	0.793165	2.39755e-82	postive
AXL	MIR100HG	0.459623	5.34643e-21	postive
ITGB3	MIR100HG	0.486226	1.19708e-23	postive
VCL	MIR100HG	0.699196	2.57193e-56	postive
MYL9	MIR100HG	0.808503	6.61853e-88	postive
DGKI	MIR100HG	0.690523	2.01123e-54	postive
TLN1	MIR100HG	0.716445	2.72111e-60	postive
PPIA	MIR100HG	-0.430486	2.37771e-18	negative
CSRP1	MIR100HG	0.806157	5.04909e-87	postive
SRF	AC079313.2	0.423607	9.22465e-18	postive
ILK	AC079313.2	0.665078	3.09765e-49	postive
FLNA	AC079313.2	0.632799	2.39535e-43	postive
ITGB3	AC079313.2	0.52495	6.05045e-28	postive
VCL	AC079313.2	0.583278	1.46726e-35	postive
MYL9	AC079313.2	0.653788	4.29202e-47	postive
DGKI	AC079313.2	0.551696	2.98713e-31	postive
TLN1	AC079313.2	0.525009	5.95351e-28	postive
CSRP1	AC079313.2	0.694403	2.91703e-55	postive
MPL	LINC02520	0.55925	3.06413e-32	postive
DGKG	LINC02520	0.757668	4.06246e-71	postive
DGKH	AC116535.2	0.565254	4.80957e-33	postive
ILK	AC120049.1	0.56748	2.39752e-33	postive
PEAR1	AC120049.1	0.422294	1.19081e-17	postive
FLNA	AC120049.1	0.604547	9.744e-39	postive
ITGB3	AC120049.1	0.415248	4.59856e-17	postive
VCL	AC120049.1	0.462906	2.59043e-21	postive
TREML1	AC120049.1	0.409905	1.25435e-16	postive
MYL9	AC120049.1	0.584551	9.61296e-36	postive
DGKI	AC120049.1	0.511429	2.21147e-26	postive
TLN1	AC120049.1	0.567867	2.12332e-33	postive
PPIA	AC120049.1	-0.444818	1.27462e-19	negative
METAP1	AC120049.1	-0.424808	7.29732e-18	negative
CSRP1	AC120049.1	0.57266	4.64781e-34	postive
ITGA2B	AL353653.1	0.422362	1.17526e-17	postive
ILK	AC008808.2	0.643159	3.6864e-45	postive
FLNA	AC008808.2	0.652717	6.77552e-47	postive
ITGB3	AC008808.2	0.429936	2.65279e-18	postive
VCL	AC008808.2	0.53568	3.09468e-29	postive
MYL9	AC008808.2	0.638948	2.05063e-44	postive
DGKI	AC008808.2	0.481017	4.12487e-23	postive
TLN1	AC008808.2	0.619742	3.69842e-41	postive
PPIA	AC008808.2	-0.403876	3.80959e-16	negative
P2RY12	AC008808.2	0.424883	7.19138e-18	postive
CSRP1	AC008808.2	0.636388	5.74334e-44	postive
ITGB3	LINC01589	0.415572	4.32451e-17	postive
CD40LG	CEP250-AS1	0.712541	2.29285e-59	postive
GP1BA	CEP250-AS1	0.61903	4.83534e-41	postive
FERMT3	CEP250-AS1	0.486704	1.06746e-23	postive
TREML1	CEP250-AS1	0.593385	4.85155e-37	postive
PTPN6	CEP250-AS1	0.640695	1.00941e-44	postive
VAV1	CEP250-AS1	0.673288	7.47994e-51	postive
PLCG2	CEP250-AS1	0.555505	9.5448e-32	postive
PIK3CG	CEP250-AS1	0.637584	3.55404e-44	postive
LCK	CEP250-AS1	0.445881	1.02034e-19	postive
P2RY12	CEP250-AS1	0.541402	6.06725e-30	postive
PLEK	CEP250-AS1	0.462588	2.77979e-21	postive
SRF	AP001363.2	0.406999	2.14853e-16	postive
ILK	AP001363.2	0.595441	2.3894e-37	postive
ACTB	AP001363.2	0.433028	1.42936e-18	postive
FLNA	AP001363.2	0.603822	1.26217e-38	postive
VCL	AP001363.2	0.530785	1.21714e-28	postive
MYL9	AP001363.2	0.653679	4.49679e-47	postive
DGKI	AP001363.2	0.500612	3.51268e-25	postive
TLN1	AP001363.2	0.518211	3.71069e-27	postive
CSRP1	AP001363.2	0.634253	1.3461e-43	postive
ILK	AC124312.2	0.432299	1.65481e-18	postive
FLNA	AC124312.2	0.552168	2.59537e-31	postive
VCL	AC124312.2	0.445365	1.13671e-19	postive
DGKG	AC124312.2	0.445165	1.18539e-19	postive
MYL9	AC124312.2	0.531164	1.09555e-28	postive
DGKI	AC124312.2	0.402811	4.62524e-16	postive
TLN1	AC124312.2	0.481145	4.00232e-23	postive
CSRP1	AC124312.2	0.529262	1.85504e-28	postive
TSPAN32	MIR194-2HG	0.422692	1.10226e-17	postive
MPL	AC010327.5	0.407945	1.80454e-16	postive
FGB	AC010327.5	0.426797	4.93893e-18	postive
FGG	AC010327.5	0.407636	1.91056e-16	postive
DGKZ	AC116563.1	0.433871	1.20615e-18	postive
P2RY12	LINC02611	0.420392	1.7201e-17	postive
SRF	AL357054.4	0.483044	2.55493e-23	postive
ILK	AL357054.4	0.721387	1.74007e-61	postive
FLNA	AL357054.4	0.757297	5.1977e-71	postive
ITGB3	AL357054.4	0.462579	2.78522e-21	postive
VCL	AL357054.4	0.627938	1.6079e-42	postive
MYL9	AL357054.4	0.743774	3.08709e-67	postive
DGKI	AL357054.4	0.558282	4.11643e-32	postive
TLN1	AL357054.4	0.673935	5.54982e-51	postive
PPIA	AL357054.4	-0.403842	3.83335e-16	negative
CSRP1	AL357054.4	0.733751	1.36904e-64	postive
ITGA2B	AC074135.1	0.438071	5.14176e-19	postive
SYK	AL009178.2	0.410714	1.07873e-16	postive
MPL	LINC00957	0.498359	6.17245e-25	postive
CD40LG	AC090772.1	0.407935	1.80784e-16	postive
ILK	AP000654.1	0.455083	1.4372e-20	postive
FLNA	AP000654.1	0.589123	2.07304e-36	postive
AXL	AP000654.1	0.40606	2.55426e-16	postive
ITGB3	AP000654.1	0.454102	1.77619e-20	postive
VCL	AP000654.1	0.55472	1.20903e-31	postive
MYL9	AP000654.1	0.482783	2.71778e-23	postive
DGKI	AP000654.1	0.441472	2.55542e-19	postive
TLN1	AP000654.1	0.498901	5.39151e-25	postive
CSRP1	AP000654.1	0.489258	5.76925e-24	postive
FZD6	HMGA2-AS1	0.449986	4.28752e-20	postive
CD40LG	AC010226.1	0.489794	5.06759e-24	postive
GP1BA	AC010226.1	0.448181	6.286e-20	postive
TREML1	AC010226.1	0.478434	7.5574e-23	postive
MYL9	AC010226.1	0.42177	1.31809e-17	postive
P2RY12	AC010226.1	0.518811	3.16263e-27	postive
ILK	AC006059.1	0.592273	7.1012e-37	postive
PEAR1	AC006059.1	0.432782	1.50172e-18	postive
FLNA	AC006059.1	0.622479	1.31136e-41	postive
ITGB3	AC006059.1	0.423766	8.94402e-18	postive
VCL	AC006059.1	0.554769	1.19102e-31	postive
MYL9	AC006059.1	0.61535	1.91079e-40	postive
DGKI	AC006059.1	0.508606	4.59483e-26	postive
TLN1	AC006059.1	0.601788	2.59683e-38	postive
CLIC1	AC006059.1	-0.400194	7.42629e-16	negative
PPIA	AC006059.1	-0.497594	7.46815e-25	negative
CSRP1	AC006059.1	0.59112	1.05244e-36	postive
FERMT3	LINC01484	0.626332	2.99442e-42	postive
PTPN6	LINC01484	0.732389	3.06852e-64	postive
VAV1	LINC01484	0.715208	5.36675e-60	postive
PLCG2	LINC01484	0.781037	2.83056e-78	postive
PIK3CG	LINC01484	0.747234	3.5241e-68	postive
PLEK	LINC01484	0.630689	5.49592e-43	postive
GP6	AC131934.1	0.403183	4.32245e-16	postive
GP1BA	AC016027.3	0.429314	3.00208e-18	postive
PDPN	AC018682.1	0.582493	1.90228e-35	postive
PDGFRA	AC018682.1	0.447051	7.97867e-20	postive
COL3A1	AC018682.1	0.474223	2.00656e-22	postive
IL6	AC018682.1	0.663132	7.3573e-49	postive
AXL	LINC00592	0.405309	2.9313e-16	postive
FZD6	LINC00592	0.661465	1.53622e-48	postive
GP6	MADD-AS1	0.435237	9.15257e-19	postive
CD40LG	AC023590.1	0.419213	2.1584e-17	postive
FERMT3	AC023590.1	0.598543	8.12568e-38	postive
PTPN6	AC023590.1	0.724312	3.32364e-62	postive
VAV1	AC023590.1	0.703268	3.1458e-57	postive
PLCG2	AC023590.1	0.762391	1.69498e-72	postive
PIK3CG	AC023590.1	0.726416	9.96811e-63	postive
PLEK	AC023590.1	0.518793	3.17777e-27	postive
GP6	CDC42-IT1	0.43668	6.82909e-19	postive
CD40	ETV7-AS1	0.404962	3.12389e-16	postive
GP6	AC008735.1	0.456671	1.0188e-20	postive
CD40LG	AC013437.1	0.642593	4.6503e-45	postive
GP1BA	AC013437.1	0.60801	2.80865e-39	postive
TREML1	AC013437.1	0.550292	4.53142e-31	postive
VAV1	AC013437.1	0.40456	3.36249e-16	postive
P2RY12	AC013437.1	0.56261	1.09218e-32	postive
GP1BA	CD44-AS1	0.49439	1.64939e-24	postive
SRF	NALT1	0.596907	1.4374e-37	postive
ILK	NALT1	0.731516	5.13243e-64	postive
FLNA	NALT1	0.825254	1.39468e-94	postive
ITGB3	NALT1	0.43023	2.50215e-18	postive
VCL	NALT1	0.662782	8.59328e-49	postive
DGKG	NALT1	0.427546	4.26025e-18	postive
MYL9	NALT1	0.856103	5.675e-109	postive
DGKI	NALT1	0.458687	6.56324e-21	postive
TLN1	NALT1	0.693405	4.8058e-55	postive
CSRP1	NALT1	0.851709	1.00123e-106	postive
MPL	AC007541.1	0.47122	3.99257e-22	postive
DGKE	ZNF451-AS1	0.400251	7.34987e-16	postive
MPL	TSC22D1-AS1	0.445703	1.05913e-19	postive
DGKH	TSC22D1-AS1	0.464213	1.93745e-21	postive
STXBP1	DGCR9	0.492069	2.91373e-24	postive
GP1BA	AL049869.3	0.426026	5.74686e-18	postive
ADAMTS13	AC026471.4	0.421729	1.32866e-17	postive
MPL	AL137058.2	0.463242	2.40431e-21	postive
COMP	AL137058.2	0.413807	6.03761e-17	postive
F2	LINC01767	0.553764	1.61051e-31	postive
FGG	LINC01767	0.416389	3.70241e-17	postive
DGKZ	AC020891.1	0.409842	1.26901e-16	postive
PEAR1	AL109741.1	0.45759	8.33975e-21	postive
F2RL3	AL109741.1	0.534396	4.4419e-29	postive
TREML1	AL109741.1	0.48346	2.31508e-23	postive
VWF	AL109741.1	0.534995	3.75299e-29	postive
SRF	LINC01778	0.54634	1.44951e-30	postive
ILK	LINC01778	0.750234	5.2122e-69	postive
FLNA	LINC01778	0.783801	3.52497e-79	postive
ITGB3	LINC01778	0.4827	2.77198e-23	postive
VCL	LINC01778	0.635541	8.06007e-44	postive
MYL9	LINC01778	0.832998	6.4849e-98	postive
DGKI	LINC01778	0.603129	1.61466e-38	postive
TLN1	LINC01778	0.654401	3.30069e-47	postive
CSRP1	LINC01778	0.847755	9.12663e-105	postive
GP6	AC007878.1	0.436264	7.43136e-19	postive
COMP	AC005481.1	0.46158	3.4744e-21	postive
PTPN6	AC246817.1	0.417616	2.93073e-17	postive
VAV1	AC246817.1	0.457554	8.40568e-21	postive
PLCG2	AC246817.1	0.508319	4.94693e-26	postive
PIK3CG	AC246817.1	0.475045	1.66001e-22	postive
GP1BA	RAD51-AS1	0.401947	5.40962e-16	postive
SRF	SNHG14	0.404246	3.5609e-16	postive
MPL	SNHG14	0.430545	2.34975e-18	postive
ILK	SNHG14	0.519892	2.36941e-27	postive
FLNA	SNHG14	0.632868	2.33088e-43	postive
ITGB3	SNHG14	0.414122	5.69014e-17	postive
VCL	SNHG14	0.494744	1.51199e-24	postive
DGKG	SNHG14	0.421545	1.37691e-17	postive
MYL9	SNHG14	0.585275	7.55081e-36	postive
DGKI	SNHG14	0.447744	6.8943e-20	postive
TLN1	SNHG14	0.579827	4.57297e-35	postive
PPIA	SNHG14	-0.411592	9.15457e-17	negative
CSRP1	SNHG14	0.59424	3.61544e-37	postive
CD40LG	AL022238.3	0.414239	5.56487e-17	postive
GP1BA	AL022238.3	0.511746	2.03625e-26	postive
PEAR1	LINC01474	0.40078	6.68183e-16	postive
ITGA2B	LINC00862	0.4354	8.85575e-19	postive
ILK	AC025280.1	0.477354	9.72177e-23	postive
FLNA	AC025280.1	0.599221	6.41029e-38	postive
ITGB3	AC025280.1	0.431541	1.9261e-18	postive
VCL	AC025280.1	0.532582	7.38137e-29	postive
MYL9	AC025280.1	0.561005	1.79053e-32	postive
DGKI	AC025280.1	0.462597	2.7745e-21	postive
TLN1	AC025280.1	0.522735	1.10301e-27	postive
CSRP1	AC025280.1	0.571431	6.87669e-34	postive
CD40LG	AC010149.1	0.509662	3.49782e-26	postive
GP1BA	AC010149.1	0.50777	5.69756e-26	postive
TREML1	AC010149.1	0.549236	6.19249e-31	postive
P2RY12	AC010149.1	0.576176	1.50056e-34	postive
GP1BA	AC007216.1	0.430603	2.32264e-18	postive
F2RL3	AC147067.2	0.552561	2.30814e-31	postive
VWF	AC147067.2	0.531332	1.04542e-28	postive
SRF	AL513217.1	0.627615	1.82259e-42	postive
ILK	AL513217.1	0.719782	4.27949e-61	postive
ACTB	AL513217.1	0.403389	4.16325e-16	postive
FLNA	AL513217.1	0.888708	2.17337e-128	postive
ITGB3	AL513217.1	0.505179	1.10612e-25	postive
VCL	AL513217.1	0.705388	1.03837e-57	postive
DGKG	AL513217.1	0.40948	1.35751e-16	postive
MYL9	AL513217.1	0.885523	3.06866e-126	postive
DGKI	AL513217.1	0.59135	9.73169e-37	postive
TLN1	AL513217.1	0.795461	3.78529e-83	postive
CSRP1	AL513217.1	0.896952	2.83219e-134	postive
PIK3CA	AC007823.1	0.439387	3.9264e-19	postive
FGB	AC007497.1	0.591232	1.01316e-36	postive
FGG	AC007497.1	0.578378	7.3427e-35	postive
FGA	AC007497.1	0.466631	1.1278e-21	postive
GP6	AC245052.4	0.41917	2.17639e-17	postive
CD40LG	CARD8-AS1	0.640544	1.07339e-44	postive
GP1BA	CARD8-AS1	0.51305	1.44859e-26	postive
FERMT3	CARD8-AS1	0.519459	2.66006e-27	postive
TREML1	CARD8-AS1	0.585188	7.77368e-36	postive
PTPN6	CARD8-AS1	0.564947	5.29252e-33	postive
VAV1	CARD8-AS1	0.665461	2.61027e-49	postive
PLCG2	CARD8-AS1	0.532819	6.90856e-29	postive
PIK3CG	CARD8-AS1	0.669466	4.29771e-50	postive
LCK	CARD8-AS1	0.4211	1.50069e-17	postive
P2RY12	CARD8-AS1	0.564685	5.74161e-33	postive
PLEK	CARD8-AS1	0.536019	2.81223e-29	postive
ENTPD2	AP003900.1	0.546198	1.51126e-30	postive
MERTK	AC002091.1	0.40042	7.12951e-16	postive
CD40LG	LINC02328	0.502453	2.20921e-25	postive
GP1BA	LINC02328	0.454526	1.62128e-20	postive
P2RY12	LINC02328	0.41532	4.53552e-17	postive
STXBP1	SMC5-AS1	0.407439	1.98108e-16	postive
FERMT3	LINC00649	0.449055	5.22414e-20	postive
PTPN6	LINC00649	0.58347	1.37685e-35	postive
VAV1	LINC00649	0.573479	3.57553e-34	postive
PLCG2	LINC00649	0.547667	9.82783e-31	postive
PIK3CG	LINC00649	0.514634	9.56035e-27	postive
SRF	MBNL1-AS1	0.582599	1.83688e-35	postive
ILK	MBNL1-AS1	0.811891	3.34655e-89	postive
ACTB	MBNL1-AS1	0.478151	8.07407e-23	postive
FLNA	MBNL1-AS1	0.86322	8.94441e-113	postive
ITGB3	MBNL1-AS1	0.614564	2.55699e-40	postive
VCL	MBNL1-AS1	0.755495	1.70948e-70	postive
DGKG	MBNL1-AS1	0.409994	1.2336e-16	postive
MYL9	MBNL1-AS1	0.851482	1.30195e-106	postive
DGKI	MBNL1-AS1	0.657582	8.37905e-48	postive
TLN1	MBNL1-AS1	0.758893	1.79483e-71	postive
CSRP1	MBNL1-AS1	0.889324	8.19664e-129	postive
CD40LG	AC111170.2	0.432703	1.52573e-18	postive
GP1BA	AC111170.2	0.495543	1.24152e-24	postive
ILK	MIR99AHG	0.542274	4.72006e-30	postive
PEAR1	MIR99AHG	0.405508	2.82648e-16	postive
FLNA	MIR99AHG	0.576462	1.36799e-34	postive
VCL	MIR99AHG	0.486846	1.0318e-23	postive
PDGFRA	MIR99AHG	0.453207	2.15382e-20	postive
MYL9	MIR99AHG	0.574274	2.7709e-34	postive
COL3A1	MIR99AHG	0.406225	2.47776e-16	postive
DGKI	MIR99AHG	0.53498	3.76926e-29	postive
TLN1	MIR99AHG	0.518439	3.49202e-27	postive
CLIC1	MIR99AHG	-0.404603	3.33598e-16	negative
PPIA	MIR99AHG	-0.417636	2.91935e-17	negative
CSRP1	MIR99AHG	0.559305	3.01303e-32	postive
GP1BA	KANSL1L-AS1	0.414013	5.8076e-17	postive
GP6	KANSL1L-AS1	0.446397	9.15552e-20	postive
ITGA2B	AC005006.1	0.444289	1.42361e-19	postive
MPL	MAFA-AS1	0.576993	1.15178e-34	postive
COMP	MAFA-AS1	0.612508	5.45551e-40	postive
P2RY1	LINC02560	0.638292	2.67277e-44	postive
HSPB1	LINC02560	0.660585	2.26146e-48	postive
GP6	AC007431.1	0.424996	7.03287e-18	postive
GP1BA	AC024267.4	0.455737	1.24761e-20	postive
TREML1	AC024267.4	0.441425	2.58042e-19	postive
TREML1	AC064836.1	0.437343	5.96539e-19	postive
CD40LG	CCDC18-AS1	0.426033	5.73938e-18	postive
GP1BA	CCDC18-AS1	0.468114	8.078e-22	postive
TREML1	CCDC18-AS1	0.417423	3.04055e-17	postive
CD40LG	AL161725.1	0.67201	1.34599e-50	postive
GP1BA	AL161725.1	0.628735	1.17975e-42	postive
TREML1	AL161725.1	0.607272	3.66615e-39	postive
P2RY12	AL161725.1	0.577798	8.8675e-35	postive
STXBP1	AC104561.1	0.479233	6.26978e-23	postive
CD40LG	AC010609.1	0.687668	8.16788e-54	postive
GP1BA	AC010609.1	0.68338	6.50275e-53	postive
TREML1	AC010609.1	0.576574	1.31939e-34	postive
PTPN6	AC010609.1	0.44211	2.23935e-19	postive
VAV1	AC010609.1	0.491711	3.17935e-24	postive
PIK3CG	AC010609.1	0.439393	3.9218e-19	postive
P2RY12	AC010609.1	0.49189	3.04344e-24	postive
SRF	AC009102.2	0.615481	1.82032e-40	postive
ILK	AC009102.2	0.753967	4.65512e-70	postive
FLNA	AC009102.2	0.866203	1.96799e-114	postive
ITGB3	AC009102.2	0.577128	1.10248e-34	postive
VCL	AC009102.2	0.682461	1.01018e-52	postive
MYL9	AC009102.2	0.798701	2.68662e-84	postive
DGKI	AC009102.2	0.590886	1.13976e-36	postive
TLN1	AC009102.2	0.779672	7.83481e-78	postive
PPIA	AC009102.2	-0.429703	2.77854e-18	negative
CSRP1	AC009102.2	0.81171	3.93312e-89	postive
STXBP3	AL049552.1	0.427245	4.52116e-18	postive
COMP	AC092666.1	0.483212	2.45545e-23	postive
TSPAN32	AC092666.1	0.548666	7.32499e-31	postive
P2RX1	AC092666.1	0.432964	1.44789e-18	postive
CD40LG	AC004067.1	0.445	1.22714e-19	postive
GP1BA	AC004067.1	0.495884	1.14114e-24	postive
TREML1	AC004067.1	0.420286	1.75561e-17	postive
DGKE	AC093495.1	0.405006	3.09882e-16	postive
PPIA	AC093495.1	-0.455835	1.22141e-20	negative
GP1BA	AC105339.3	0.412929	7.12376e-17	postive
GP6	AC105339.3	0.454794	1.52991e-20	postive
CD40LG	AL662844.4	0.437564	5.7035e-19	postive
GP1BA	AL662844.4	0.443047	1.8439e-19	postive
TREML1	AL662844.4	0.451229	3.29026e-20	postive
P2RY12	AL662844.4	0.400553	6.96047e-16	postive
ITGA2B	TMED2-DT	0.424279	8.09163e-18	postive
DGKH	HOXB-AS2	0.423307	9.78001e-18	postive
F2	ADORA2A-AS1	0.669577	4.08557e-50	postive
ITGA2B	ADORA2A-AS1	0.407355	2.01211e-16	postive
TSPAN32	LINC00106	0.422243	1.20275e-17	postive
SAA1	AC005840.4	0.417621	2.92755e-17	postive
ITGA2B	AC022211.3	0.409782	1.28328e-16	postive
CD40LG	LINC00528	0.666241	1.84075e-49	postive
GP1BA	LINC00528	0.635247	9.06063e-44	postive
TREML1	LINC00528	0.574533	2.54967e-34	postive
PTPN6	LINC00528	0.506827	7.25887e-26	postive
VAV1	LINC00528	0.560378	2.17019e-32	postive
PIK3CG	LINC00528	0.531898	8.93203e-29	postive
LCK	LINC00528	0.407654	1.90397e-16	postive
P2RY12	LINC00528	0.567992	2.04141e-33	postive
PLEK	LINC00528	0.469339	6.12253e-22	postive
CD40LG	AF129075.2	0.411082	1.00716e-16	postive
GP1BA	AF129075.2	0.504352	1.36522e-25	postive
MYH9	ZFAS1	-0.422234	1.20487e-17	negative
VWF	AC026369.2	0.404544	3.37243e-16	postive
TSPAN32	AC138150.2	0.52176	1.43489e-27	postive
P2RX1	AC138150.2	0.454308	1.69907e-20	postive
DGKB	LINC01537	0.405846	2.65652e-16	postive
ILK	LINC01537	0.494924	1.44632e-24	postive
FLNA	LINC01537	0.611596	7.62326e-40	postive
ITGB3	LINC01537	0.425711	6.11378e-18	postive
VCL	LINC01537	0.547907	9.15891e-31	postive
MYL9	LINC01537	0.559886	2.52317e-32	postive
TLN1	LINC01537	0.571147	7.52631e-34	postive
CSRP1	LINC01537	0.556681	6.69107e-32	postive
SYK	GAS6-AS1	0.471571	3.68535e-22	postive
SRF	AF001548.1	0.627465	1.93178e-42	postive
ILK	AF001548.1	0.789191	5.54343e-81	postive
ACTB	AF001548.1	0.457394	8.70474e-21	postive
FLNA	AF001548.1	0.92644	2.422e-160	postive
ITGB3	AF001548.1	0.569932	1.10667e-33	postive
VCL	AF001548.1	0.777001	5.62138e-77	postive
DGKG	AF001548.1	0.456289	1.10673e-20	postive
MYL9	AF001548.1	0.882473	3.07063e-124	postive
DGKI	AF001548.1	0.574593	2.50073e-34	postive
TLN1	AF001548.1	0.830535	7.76525e-97	postive
CSRP1	AF001548.1	0.907118	2.93363e-142	postive
GP6	AC011465.1	0.429651	2.80774e-18	postive
CD40LG	AC007406.5	0.409066	1.46608e-16	postive
GP1BA	AC007406.5	0.430806	2.23049e-18	postive
PEAR1	AL645504.1	0.448331	6.08937e-20	postive
PDGFRA	AL645504.1	0.428543	3.49792e-18	postive
COL3A1	AL645504.1	0.416881	3.37164e-17	postive
PDPN	GK-AS1	0.616828	1.10276e-40	postive
COL3A1	GK-AS1	0.425307	6.61824e-18	postive
IL6	GK-AS1	0.67848	6.6682e-52	postive
TSPAN32	AC004918.1	0.520672	1.92247e-27	postive
FGB	AC012065.3	0.527223	3.25136e-28	postive
FGG	AC012065.3	0.5244	7.02577e-28	postive
FGA	AC012065.3	0.437857	5.37155e-19	postive
ITGA2B	AC067930.2	0.430127	2.55373e-18	postive
MPL	AL391244.1	0.580275	3.94841e-35	postive
COMP	AL391244.1	0.56659	3.1686e-33	postive
ADAMTS13	SLCO4A1-AS1	0.437124	6.23848e-19	postive
GP6	AC087286.4	0.486207	1.2025e-23	postive
TREML1	AC087286.4	0.409791	1.28131e-16	postive
CD40LG	AC027682.1	0.474614	1.83376e-22	postive
GP1BA	AC027682.1	0.435101	9.40827e-19	postive
ITGA2B	AL592435.2	0.404154	3.62122e-16	postive
ENTPD2	AC046143.1	0.437058	6.3224e-19	postive
GP6	AC087294.1	0.400684	6.7981e-16	postive
GP1BA	AC011477.1	0.437936	5.28585e-19	postive
ITGA2B	AC091153.3	0.400576	6.93256e-16	postive
SRF	LRRC3-DT	0.429046	3.16629e-18	postive
ILK	LRRC3-DT	0.539639	1.0055e-29	postive
FLNA	LRRC3-DT	0.654002	3.91585e-47	postive
VCL	LRRC3-DT	0.507717	5.77633e-26	postive
MYL9	LRRC3-DT	0.616493	1.24933e-40	postive
DGKI	LRRC3-DT	0.478532	7.38611e-23	postive
TLN1	LRRC3-DT	0.536325	2.57917e-29	postive
CSRP1	LRRC3-DT	0.629645	8.27333e-43	postive
GP1BA	AC008770.3	0.425557	6.30094e-18	postive
CD40LG	AC084876.1	0.476836	1.09652e-22	postive
P2RY12	AC084876.1	0.416615	3.5469e-17	postive
ILK	AP001065.3	0.450634	3.7348e-20	postive
FLNA	AP001065.3	0.551874	2.83248e-31	postive
VCL	AP001065.3	0.430558	2.34367e-18	postive
MYL9	AP001065.3	0.544083	2.79688e-30	postive
TLN1	AP001065.3	0.430783	2.24107e-18	postive
CSRP1	AP001065.3	0.54161	5.71358e-30	postive
ENTPD2	AC084864.1	0.509816	3.36125e-26	postive
FZD6	AC011483.1	0.427269	4.50002e-18	postive
TSPAN32	AC011298.1	0.785114	1.29634e-79	postive
P2RX1	AC011298.1	0.719454	5.13959e-61	postive
DGKH	AC004830.2	0.432339	1.64137e-18	postive
P2RY12	AC002480.2	0.407165	2.08393e-16	postive
ILK	AC009126.1	0.415328	4.52864e-17	postive
FLNA	AC009126.1	0.457518	8.47277e-21	postive
MYL9	AC009126.1	0.434234	1.12098e-18	postive
CSRP1	AC009126.1	0.428065	3.84491e-18	postive
GP6	SHANK2-AS1	0.420311	1.74743e-17	postive
SYK	AC007405.3	0.480642	4.50525e-23	postive
CD40LG	AC008764.8	0.428139	3.78947e-18	postive
GP1BA	AC008764.8	0.530929	1.16943e-28	postive
TREML1	AC008764.8	0.443989	1.51534e-19	postive
ADRA2B	ZBTB46-AS1	0.452539	2.48548e-20	postive
PIK3CA	ZBTB46-AS1	0.471603	3.65848e-22	postive
PDPN	LNCOG	0.437618	5.64049e-19	postive
COL3A1	LNCOG	0.42534	6.575e-18	postive
COMP	DLEU2	0.4884	7.09903e-24	postive
STXBP1	AC002451.1	0.507384	6.29204e-26	postive
CD40LG	AC004865.2	0.604061	1.15902e-38	postive
GP1BA	AC004865.2	0.461649	3.42182e-21	postive
FERMT3	AC004865.2	0.650775	1.54412e-46	postive
TREML1	AC004865.2	0.516518	5.81471e-27	postive
PTPN6	AC004865.2	0.756451	9.1018e-71	postive
VAV1	AC004865.2	0.78712	2.77345e-80	postive
PLCG2	AC004865.2	0.652908	6.24798e-47	postive
PIK3CG	AC004865.2	0.743828	2.98477e-67	postive
LCK	AC004865.2	0.475938	1.35044e-22	postive
P2RY12	AC004865.2	0.464735	1.72458e-21	postive
PLEK	AC004865.2	0.638677	2.28799e-44	postive
CD40LG	AC010186.3	0.71155	3.91483e-59	postive
GP1BA	AC010186.3	0.613088	4.40752e-40	postive
TREML1	AC010186.3	0.54279	4.06631e-30	postive
PTPN6	AC010186.3	0.569101	1.43926e-33	postive
VAV1	AC010186.3	0.633652	1.70853e-43	postive
PLCG2	AC010186.3	0.498726	5.63228e-25	postive
PIK3CG	AC010186.3	0.588707	2.38554e-36	postive
LCK	AC010186.3	0.426124	5.63757e-18	postive
P2RY12	AC010186.3	0.53162	9.65122e-29	postive
PLEK	AC010186.3	0.49275	2.46658e-24	postive
FERMT3	AC007879.3	0.474095	2.06656e-22	postive
PTPN6	AC007879.3	0.607999	2.82049e-39	postive
VAV1	AC007879.3	0.560384	2.16646e-32	postive
PLCG2	AC007879.3	0.626797	2.50253e-42	postive
PIK3CG	AC007879.3	0.525101	5.80577e-28	postive
PLEK	AC007879.3	0.427139	4.61707e-18	postive
CD40LG	AC011455.1	0.504054	1.4728e-25	postive
GP1BA	AC011455.1	0.589665	1.72529e-36	postive
FN1	AL139393.3	0.419812	1.92352e-17	postive
COL3A1	AL139393.3	0.556611	6.83399e-32	postive
GP6	AC004076.2	0.421626	1.35551e-17	postive
GP1BA	AL450344.2	0.544347	2.59099e-30	postive
TREML1	AL450344.2	0.467862	8.55049e-22	postive
CD40LG	LINC00427	0.405917	2.62223e-16	postive
GP1BA	LINC00427	0.409149	1.44353e-16	postive
TREML1	LINC00427	0.445265	1.16076e-19	postive
P2RY12	LINC00427	0.431882	1.79906e-18	postive
CD40LG	AP005131.6	0.458802	6.40012e-21	postive
GP1BA	AP005131.6	0.473493	2.37327e-22	postive
TREML1	AP005131.6	0.477858	8.6452e-23	postive
DGKI	ENTPD1-AS1	0.416662	3.51519e-17	postive
SRF	BVES-AS1	0.522388	1.2114e-27	postive
ILK	BVES-AS1	0.668342	7.15076e-50	postive
FLNA	BVES-AS1	0.743438	3.80447e-67	postive
ITGB3	BVES-AS1	0.434801	9.99634e-19	postive
VCL	BVES-AS1	0.581554	2.59312e-35	postive
MYL9	BVES-AS1	0.768211	3.0516e-74	postive
DGKI	BVES-AS1	0.567483	2.39522e-33	postive
TLN1	BVES-AS1	0.638732	2.23729e-44	postive
CSRP1	BVES-AS1	0.767039	6.91752e-74	postive
PEAR1	AC008737.1	0.406107	2.53192e-16	postive
F2	AC123912.4	0.436084	7.70897e-19	postive
TREML1	AL109767.1	0.424064	8.43932e-18	postive
GP1BA	AC104564.5	0.4461	9.74528e-20	postive
TREML1	AC104564.5	0.510919	2.52505e-26	postive
ITGB3	AC119424.1	0.485528	1.4147e-23	postive
CD40LG	AC067945.2	0.52969	1.64822e-28	postive
GP1BA	AC067945.2	0.459768	5.17861e-21	postive
TREML1	AC067945.2	0.477096	1.03209e-22	postive
P2RY12	AC067945.2	0.462883	2.60411e-21	postive
CD40LG	AL592429.2	0.55465	1.23455e-31	postive
GP1BA	AL592429.2	0.474674	1.80854e-22	postive
TREML1	AL592429.2	0.57913	5.74423e-35	postive
PTPN6	AL592429.2	0.427184	4.57587e-18	postive
VAV1	AL592429.2	0.480876	4.26408e-23	postive
PLCG2	AL592429.2	0.409383	1.38228e-16	postive
PIK3CG	AL592429.2	0.512195	1.81114e-26	postive
P2RY12	AL592429.2	0.668169	7.73099e-50	postive
GP1BA	GABPB1-AS1	0.514065	1.11025e-26	postive
SRF	UBXN10-AS1	0.48222	3.10554e-23	postive
ILK	UBXN10-AS1	0.556025	8.15741e-32	postive
ACTB	UBXN10-AS1	0.400195	7.425e-16	postive
FLNA	UBXN10-AS1	0.647484	6.15045e-46	postive
VCL	UBXN10-AS1	0.546638	1.32879e-30	postive
MYL9	UBXN10-AS1	0.729944	1.29014e-63	postive
DGKI	UBXN10-AS1	0.402021	5.33812e-16	postive
TLN1	UBXN10-AS1	0.562803	1.02906e-32	postive
CSRP1	UBXN10-AS1	0.733938	1.22546e-64	postive
STXBP1	AL136307.1	0.418118	2.66233e-17	postive
GP6	AC006480.3	0.432308	1.65167e-18	postive
TSPAN32	AC127526.1	0.526107	4.41238e-28	postive
P2RX1	AC127526.1	0.451473	3.12314e-20	postive
ADAMTS13	AL590708.1	0.416728	3.47155e-17	postive
ILK	AC129507.1	0.487043	9.84025e-24	postive
FLNA	AC129507.1	0.442699	1.98191e-19	postive
VCL	AC129507.1	0.407089	2.11322e-16	postive
MYL9	AC129507.1	0.46648	1.16678e-21	postive
DGKI	AC129507.1	0.444811	1.27648e-19	postive
TLN1	AC129507.1	0.422285	1.193e-17	postive
CSRP1	AC129507.1	0.445716	1.05613e-19	postive
CD40LG	Z84723.1	0.622526	1.28804e-41	postive
GP1BA	Z84723.1	0.622257	1.42705e-41	postive
TREML1	Z84723.1	0.671375	1.80042e-50	postive
VAV1	Z84723.1	0.444232	1.44062e-19	postive
PIK3CG	Z84723.1	0.424851	7.23608e-18	postive
P2RY12	Z84723.1	0.584421	1.00374e-35	postive
DGKB	SAP30-DT	0.417426	3.03853e-17	postive
ILK	SAP30-DT	0.568729	1.61843e-33	postive
FLNA	SAP30-DT	0.68013	3.06149e-52	postive
VCL	SAP30-DT	0.567413	2.44837e-33	postive
MYL9	SAP30-DT	0.729489	1.68262e-63	postive
DGKI	SAP30-DT	0.425703	6.12279e-18	postive
TLN1	SAP30-DT	0.540064	8.90594e-30	postive
CSRP1	SAP30-DT	0.720773	2.4565e-61	postive
CD40LG	AC084824.4	0.407353	2.01279e-16	postive
GP1BA	AC084824.4	0.502039	2.45308e-25	postive
TREML1	AC084824.4	0.426476	5.26026e-18	postive
TREML1	AC007496.1	0.400751	6.71603e-16	postive
GP6	AC021739.4	0.426128	5.63298e-18	postive
ILK	AC012636.1	0.460237	4.67105e-21	postive
PEAR1	AC012636.1	0.495387	1.29019e-24	postive
FLNA	AC012636.1	0.461719	3.36911e-21	postive
F2R	AC012636.1	0.423277	9.83718e-18	postive
MYL9	AC012636.1	0.438751	4.47383e-19	postive
F2RL2	AC012636.1	0.402112	5.25098e-16	postive
DGKI	AC012636.1	0.449733	4.52433e-20	postive
TLN1	AC012636.1	0.467139	1.00624e-21	postive
CSRP1	AC012636.1	0.417677	2.89627e-17	postive
DGKB	AP001107.5	0.40135	6.02791e-16	postive
SRF	AP001107.5	0.642538	4.75638e-45	postive
ILK	AP001107.5	0.815469	1.3406e-90	postive
ACTB	AP001107.5	0.462145	3.06608e-21	postive
FLNA	AP001107.5	0.902745	1.02272e-138	postive
AXL	AP001107.5	0.408405	1.65706e-16	postive
ITGB3	AP001107.5	0.517224	4.82281e-27	postive
VCL	AP001107.5	0.742812	5.61109e-67	postive
DGKG	AP001107.5	0.448162	6.31151e-20	postive
MYL9	AP001107.5	0.93776	2.08201e-173	postive
DGKI	AP001107.5	0.596114	1.89258e-37	postive
TLN1	AP001107.5	0.787295	2.42151e-80	postive
CSRP1	AP001107.5	0.936971	2.02733e-172	postive
DGKB	AC005180.2	0.659572	3.52457e-48	postive
SRF	AC005180.2	0.482051	3.23207e-23	postive
ILK	AC005180.2	0.637264	4.04125e-44	postive
FLNA	AC005180.2	0.731047	6.76371e-64	postive
ITGB3	AC005180.2	0.405062	3.06725e-16	postive
VCL	AC005180.2	0.587587	3.47976e-36	postive
MYL9	AC005180.2	0.748863	1.25223e-68	postive
DGKI	AC005180.2	0.470074	5.18225e-22	postive
TLN1	AC005180.2	0.655641	1.93837e-47	postive
CSRP1	AC005180.2	0.748666	1.4204e-68	postive
FERMT3	AL391069.2	0.431118	2.09609e-18	postive
PTPN6	AL391069.2	0.552902	2.08471e-31	postive
VAV1	AL391069.2	0.555953	8.33871e-32	postive
PLCG2	AL391069.2	0.540523	7.8079e-30	postive
PIK3CG	AL391069.2	0.497671	7.32605e-25	postive
PLEK	AL391069.2	0.433829	1.21654e-18	postive
PEAR1	AL139147.1	0.406741	2.25336e-16	postive
ITGB3	AL139147.1	0.423398	9.60887e-18	postive
FN1	AL139147.1	0.496639	9.46566e-25	postive
VCL	AL139147.1	0.400971	6.4548e-16	postive
PDPN	AL139147.1	0.616287	1.34902e-40	postive
PDGFRA	AL139147.1	0.553877	1.55723e-31	postive
F2R	AL139147.1	0.433781	1.22836e-18	postive
COL3A1	AL139147.1	0.657158	1.00697e-47	postive
DGKI	AL139147.1	0.472095	3.26986e-22	postive
IL6	AL139147.1	0.418069	2.68753e-17	postive
VWF	AL139147.1	0.403478	4.09637e-16	postive
PPIA	AL139147.1	-0.409931	1.24822e-16	negative
ILK	AL049838.1	0.450121	4.16579e-20	postive
FLNA	AL049838.1	0.544561	2.43465e-30	postive
VCL	AL049838.1	0.458502	6.83456e-21	postive
PDGFRA	AL049838.1	0.416323	3.74969e-17	postive
MYL9	AL049838.1	0.578308	7.51268e-35	postive
COL3A1	AL049838.1	0.476626	1.15129e-22	postive
DGKI	AL049838.1	0.521399	1.58142e-27	postive
TLN1	AL049838.1	0.507779	5.68405e-26	postive
CSRP1	AL049838.1	0.56972	1.18357e-33	postive
AXL	NKILA	0.49908	5.15622e-25	postive
FZD6	NKILA	0.439258	4.032e-19	postive
VAV2	NKILA	0.465795	1.36042e-21	postive
CD40LG	AC090948.2	0.646583	8.95394e-46	postive
GP1BA	AC090948.2	0.601618	2.75801e-38	postive
P2RY12	AC090948.2	0.463116	2.47277e-21	postive
TREML1	AL137856.1	0.404782	3.22842e-16	postive
FIBP	RNASEH1-AS1	0.423951	8.62616e-18	postive
CD40LG	LINC01588	0.511881	1.96572e-26	postive
GP1BA	LINC01588	0.549244	6.17766e-31	postive
AXL	AC002401.4	0.44408	1.48708e-19	postive
FZD6	AC002401.4	0.664725	3.62554e-49	postive
VAV2	AC002401.4	0.403337	4.20255e-16	postive
UBASH3B	AC002401.4	0.432345	1.63955e-18	postive
TREML1	AC138207.5	0.454244	1.72265e-20	postive
P2RY12	AC138207.5	0.434429	1.07767e-18	postive
SRF	AP003071.3	0.631753	3.61831e-43	postive
ILK	AP003071.3	0.838966	1.33263e-100	postive
ACTB	AP003071.3	0.461176	3.79818e-21	postive
FLNA	AP003071.3	0.924077	7.02907e-158	postive
AXL	AP003071.3	0.440077	3.40756e-19	postive
ITGB3	AP003071.3	0.607397	3.50492e-39	postive
VCL	AP003071.3	0.77772	3.31656e-77	postive
DGKG	AP003071.3	0.439415	3.90386e-19	postive
MYL9	AP003071.3	0.887135	2.5546e-127	postive
DGKI	AP003071.3	0.671817	1.47055e-50	postive
TLN1	AP003071.3	0.827435	1.67004e-95	postive
PPIA	AP003071.3	-0.419504	2.04096e-17	negative
CSRP1	AP003071.3	0.905602	5.18546e-141	postive
GP6	AC025211.1	0.412983	7.05225e-17	postive
GP6	AC012676.4	0.407904	1.81815e-16	postive
SAA1	LINC02321	0.416892	3.36427e-17	postive
DGKH	AC009226.1	0.51063	2.72177e-26	postive
TREML1	AC006033.2	0.440554	3.08857e-19	postive
F2R	AC006033.2	0.422648	1.11174e-17	postive
P2RY12	AC006033.2	0.555686	9.03792e-32	postive
PLEK	AC006033.2	0.474233	2.0018e-22	postive
GP6	AC012435.3	0.411447	9.40619e-17	postive
CD40LG	AC009950.1	0.52703	3.42839e-28	postive
GP1BA	AC009950.1	0.509936	3.25789e-26	postive
TREML1	AC009950.1	0.528937	2.02954e-28	postive
P2RY12	AC009950.1	0.448854	5.45196e-20	postive
MERTK	AC108174.1	0.412023	8.44488e-17	postive
RAP2B	AC108174.1	0.430646	2.30315e-18	postive
SRF	AL731577.2	0.413867	5.97032e-17	postive
CD40LG	AL021707.8	0.414216	5.5897e-17	postive
GP1BA	AL021707.8	0.487165	9.55628e-24	postive
ENTPD2	FAM230C	0.480707	4.43631e-23	postive
CD40	LINC01943	0.453644	1.96045e-20	postive
CD40LG	RRN3P2	0.4044	3.46183e-16	postive
ENTPD2	AF279873.3	0.502254	2.32312e-25	postive
GP1BA	AC016405.1	0.432299	1.65468e-18	postive
TREML1	AC016405.1	0.428524	3.51129e-18	postive
CD40	EML4-AS1	0.436209	7.51536e-19	postive
CD40LG	EML4-AS1	0.607292	3.63996e-39	postive
GP1BA	EML4-AS1	0.5085	4.72114e-26	postive
TREML1	EML4-AS1	0.543766	3.06597e-30	postive
VAV1	EML4-AS1	0.44318	1.79326e-19	postive
PIK3CG	EML4-AS1	0.402317	5.05872e-16	postive
P2RY12	EML4-AS1	0.611238	8.69061e-40	postive
PLEK	EML4-AS1	0.426439	5.29915e-18	postive
F2R	AC011899.2	0.520217	2.17159e-27	postive
F2RL2	AC011899.2	0.426358	5.384e-18	postive
P2RY12	AC011899.2	0.401821	5.53525e-16	postive
STXBP1	AC016717.2	0.749946	6.26871e-69	postive
MYL9	U91328.1	0.400595	6.90799e-16	postive
AXL	SCAT1	0.501175	3.04915e-25	postive
FZD6	SCAT1	0.603609	1.36144e-38	postive
VAV2	SCAT1	0.458098	7.46564e-21	postive
UBASH3B	SCAT1	0.463605	2.21827e-21	postive
COMP	AC106820.5	0.443036	1.84806e-19	postive
FN1	AL356417.2	0.535656	3.11564e-29	postive
PDPN	AL356417.2	0.449181	5.08642e-20	postive
F2R	AL356417.2	0.413607	6.27014e-17	postive
COL3A1	AL356417.2	0.657196	9.90587e-48	postive
ADRA2C	AC011700.1	0.613445	3.86556e-40	postive
ITGA2B	AC145423.3	0.400231	7.37715e-16	postive
STXBP1	AC091182.1	0.649844	2.28711e-46	postive
FGB	LINC02476	0.478599	7.27183e-23	postive
FGG	LINC02476	0.471044	4.15652e-22	postive
FGA	LINC02476	0.406223	2.47852e-16	postive
MPL	CCDC84-DT	0.432633	1.54742e-18	postive
PTPN6	CCDC84-DT	0.439394	3.92149e-19	postive
VAV1	CCDC84-DT	0.430059	2.58854e-18	postive
PLCG2	CCDC84-DT	0.458459	6.89903e-21	postive
PIK3CG	CCDC84-DT	0.409744	1.29237e-16	postive
AXL	AC245041.1	0.517379	4.62847e-27	postive
FZD6	AC245041.1	0.752607	1.12824e-69	postive
VAV2	AC245041.1	0.463565	2.23761e-21	postive
UBASH3B	AC245041.1	0.539878	9.39098e-30	postive
ENTPD2	FOXD3-AS1	0.504845	1.20428e-25	postive
ENTPD2	LINC02525	0.560903	1.84722e-32	postive
MPL	PAXBP1-AS1	0.418325	2.55913e-17	postive
TSPAN32	AC005391.1	0.504313	1.37908e-25	postive
GP6	AC145285.3	0.4083	1.68952e-16	postive
ADAMTS13	AL359878.1	0.40023	7.37873e-16	postive
CD40LG	PIK3CD-AS1	0.683341	6.62624e-53	postive
GP1BA	PIK3CD-AS1	0.704867	1.36521e-57	postive
TREML1	PIK3CD-AS1	0.619457	4.11767e-41	postive
VAV1	PIK3CD-AS1	0.428116	3.80681e-18	postive
P2RY12	PIK3CD-AS1	0.571117	7.59989e-34	postive
SAA1	LINC01132	0.542562	4.34355e-30	postive
GP1BA	LINC01772	0.42794	3.94155e-18	postive
TSPAN32	AL390208.1	0.519976	2.31645e-27	postive
P2RX1	AL390208.1	0.433452	1.31248e-18	postive
GNAS	AL356740.2	0.426363	5.37904e-18	postive
AXL	AC008687.2	0.438324	4.88273e-19	postive
FZD6	AC008687.2	0.519642	2.53308e-27	postive
UBASH3B	AC008687.2	0.428811	3.31708e-18	postive
CD40LG	ADPGK-AS1	0.425239	6.70712e-18	postive
FERMT3	ADPGK-AS1	0.537122	2.0586e-29	postive
PTPN6	ADPGK-AS1	0.616102	1.44515e-40	postive
VAV1	ADPGK-AS1	0.681858	1.3465e-52	postive
PLCG2	ADPGK-AS1	0.581793	2.39733e-35	postive
PIK3CG	ADPGK-AS1	0.673679	6.24637e-51	postive
PLEK	ADPGK-AS1	0.554571	1.26418e-31	postive
CD40LG	AC092436.3	0.439943	3.50281e-19	postive
GP1BA	AC092436.3	0.545054	2.10946e-30	postive
GP6	AC092436.3	0.416862	3.38386e-17	postive
TREML1	AC092436.3	0.462062	3.12333e-21	postive
ITGA2B	LINC00205	0.405652	2.75288e-16	postive
SRF	HAND2-AS1	0.622276	1.41692e-41	postive
ILK	HAND2-AS1	0.799126	1.89185e-84	postive
ACTB	HAND2-AS1	0.45159	3.04551e-20	postive
FLNA	HAND2-AS1	0.893048	1.98916e-131	postive
ITGB3	HAND2-AS1	0.54515	2.05128e-30	postive
VCL	HAND2-AS1	0.752118	1.54867e-69	postive
DGKG	HAND2-AS1	0.458443	6.92284e-21	postive
MYL9	HAND2-AS1	0.878871	6.01495e-122	postive
DGKI	HAND2-AS1	0.57327	3.82343e-34	postive
TLN1	HAND2-AS1	0.758507	2.32289e-71	postive
CSRP1	HAND2-AS1	0.887931	7.37075e-128	postive
SRF	AC093702.1	0.448049	6.46373e-20	postive
ILK	AC093702.1	0.624905	5.1883e-42	postive
FLNA	AC093702.1	0.67566	2.49414e-51	postive
ITGB3	AC093702.1	0.410943	1.03364e-16	postive
VCL	AC093702.1	0.598676	7.75741e-38	postive
MYL9	AC093702.1	0.726049	1.23112e-62	postive
DGKI	AC093702.1	0.488549	6.8479e-24	postive
TLN1	AC093702.1	0.595941	2.0095e-37	postive
CSRP1	AC093702.1	0.729695	1.49205e-63	postive
ILK	AC026691.1	0.516062	6.56002e-27	postive
FLNA	AC026691.1	0.55422	1.40488e-31	postive
VCL	AC026691.1	0.475463	1.50724e-22	postive
MYL9	AC026691.1	0.565639	4.26543e-33	postive
TLN1	AC026691.1	0.492466	2.64414e-24	postive
CSRP1	AC026691.1	0.56224	1.22432e-32	postive
ILK	AL445426.1	0.504968	1.16726e-25	postive
PEAR1	AL445426.1	0.529676	1.65457e-28	postive
FLNA	AL445426.1	0.525905	4.66293e-28	postive
ITGB3	AL445426.1	0.414398	5.40017e-17	postive
VCL	AL445426.1	0.417743	2.86019e-17	postive
PDGFRA	AL445426.1	0.474582	1.84739e-22	postive
F2R	AL445426.1	0.472373	3.06798e-22	postive
COL3A1	AL445426.1	0.421923	1.27967e-17	postive
DGKI	AL445426.1	0.431441	1.9647e-18	postive
VWF	AL445426.1	0.46719	9.9461e-22	postive
TLN1	AL445426.1	0.510791	2.60979e-26	postive
PPIA	AL445426.1	-0.434418	1.08027e-18	negative
CD40LG	PIK3IP1-AS1	0.415394	4.47308e-17	postive
GP1BA	PIK3IP1-AS1	0.482361	3.00325e-23	postive
DGKA	AC103563.7	0.470597	4.60135e-22	postive
P2RY1	AC103563.7	0.627163	2.17203e-42	postive
HSPB1	AC103563.7	0.516722	5.51001e-27	postive
CD40LG	AC008569.2	0.480043	5.18548e-23	postive
GP1BA	AC008569.2	0.521505	1.53666e-27	postive
TREML1	AC008569.2	0.492233	2.79907e-24	postive
CD40LG	AC106801.1	0.404523	3.38535e-16	postive
GP1BA	AC106801.1	0.456822	9.85823e-21	postive
TREML1	AC106801.1	0.566504	3.25597e-33	postive
P2RY12	AC106801.1	0.436763	6.71487e-19	postive
STXBP1	LINC02241	0.663693	5.73838e-49	postive
SRF	LINC02256	0.41193	8.59288e-17	postive
ILK	LINC02256	0.574006	3.01954e-34	postive
PEAR1	LINC02256	0.429234	3.05045e-18	postive
FLNA	LINC02256	0.648288	4.39497e-46	postive
ITGB3	LINC02256	0.436494	7.09219e-19	postive
VCL	LINC02256	0.533397	5.87667e-29	postive
MYL9	LINC02256	0.583249	1.48151e-35	postive
DGKI	LINC02256	0.429317	3.00036e-18	postive
TLN1	LINC02256	0.589048	2.12586e-36	postive
PPIA	LINC02256	-0.445669	1.06671e-19	negative
CSRP1	LINC02256	0.583034	1.59056e-35	postive
DGKZ	AL356124.1	0.453781	1.90359e-20	postive
CD40LG	AC004494.1	0.752478	1.22659e-69	postive
GP1BA	AC004494.1	0.734832	7.19196e-65	postive
TREML1	AC004494.1	0.631326	4.28114e-43	postive
VAV1	AC004494.1	0.467035	1.02994e-21	postive
PIK3CG	AC004494.1	0.438019	5.19726e-19	postive
P2RY12	AC004494.1	0.601771	2.61296e-38	postive
DGKA	SH3PXD2A-AS1	0.42231	1.18725e-17	postive
FZD6	SH3PXD2A-AS1	0.476518	1.1806e-22	postive
ITGA2B	AC026191.1	0.40029	7.29906e-16	postive
GP6	AC093690.1	0.478043	8.28051e-23	postive
ENTPD2	AC046168.2	0.413532	6.35908e-17	postive
ITGA2B	CASC20	0.401	6.42126e-16	postive
GP1BA	TNRC6C-AS1	0.444059	1.49339e-19	postive
GP6	AL022238.2	0.445641	1.07284e-19	postive
ENTPD2	AC022031.2	0.464814	1.69433e-21	postive
DGKB	ADAMTS9-AS1	0.579968	4.36688e-35	postive
ILK	ADAMTS9-AS1	0.440068	3.41401e-19	postive
FLNA	ADAMTS9-AS1	0.576913	1.18211e-34	postive
VCL	ADAMTS9-AS1	0.492237	2.79629e-24	postive
MYL9	ADAMTS9-AS1	0.491908	3.03058e-24	postive
TLN1	ADAMTS9-AS1	0.512211	1.8036e-26	postive
CSRP1	ADAMTS9-AS1	0.495962	1.11921e-24	postive
BLOC1S3	AC092718.4	0.422166	1.22066e-17	postive
PPIA	AC092718.4	0.460114	4.79918e-21	postive
GNAS	AL499627.1	0.760248	7.23216e-72	postive
GP1BA	AC009686.1	0.44074	2.97235e-19	postive
P2RY1	LINC02487	0.537027	2.11436e-29	postive
HSPB1	LINC02487	0.487823	8.15671e-24	postive
DGKH	N4BP2L2-IT2	0.613773	3.42468e-40	postive
PIK3CA	AC020928.1	0.630355	6.26524e-43	postive
FGB	AC079414.3	0.539976	9.13113e-30	postive
FGG	AC079414.3	0.530041	1.49592e-28	postive
FGA	AC079414.3	0.459042	6.07225e-21	postive
TSPAN32	AC104809.2	0.818722	6.75643e-92	postive
P2RX1	AC104809.2	0.686896	1.18985e-53	postive
GP6	AC211476.4	0.442312	2.14762e-19	postive
COMP	AC010595.1	0.49818	6.45447e-25	postive
DGKB	GAS1RR	0.467697	8.8739e-22	postive
SRF	GAS1RR	0.455409	1.33939e-20	postive
ILK	GAS1RR	0.647028	7.43929e-46	postive
FLNA	GAS1RR	0.721485	1.64714e-61	postive
VCL	GAS1RR	0.570137	1.03717e-33	postive
MYL9	GAS1RR	0.705318	1.07749e-57	postive
DGKI	GAS1RR	0.510921	2.52317e-26	postive
TLN1	GAS1RR	0.675728	2.41623e-51	postive
CSRP1	GAS1RR	0.693157	5.43942e-55	postive
PDPN	AC027808.2	0.484436	1.83578e-23	postive
IL6	AC027808.2	0.619071	4.76069e-41	postive
GNAS	PRANCR	0.602897	1.75339e-38	postive
TSPAN32	KCNQ1OT1	0.693221	5.26885e-55	postive
P2RX1	KCNQ1OT1	0.567866	2.12399e-33	postive
FLNA	RXYLT1-AS1	0.409076	1.46337e-16	postive
MYL9	RXYLT1-AS1	0.403776	3.8798e-16	postive
GP6	AC132192.1	0.41397	5.85488e-17	postive
P2RY1	SMILR	0.52258	1.15014e-27	postive
HSPB1	SMILR	0.451729	2.9563e-20	postive
SRF	A2M-AS1	0.47087	4.32412e-22	postive
ILK	A2M-AS1	0.683708	5.55573e-53	postive
FLNA	A2M-AS1	0.74862	1.46262e-68	postive
ITGB3	A2M-AS1	0.470596	4.60286e-22	postive
VCL	A2M-AS1	0.621683	1.77515e-41	postive
DGKG	A2M-AS1	0.488899	6.29217e-24	postive
MYL9	A2M-AS1	0.769701	1.07026e-74	postive
DGKI	A2M-AS1	0.481554	3.63401e-23	postive
TLN1	A2M-AS1	0.647039	7.40498e-46	postive
CSRP1	A2M-AS1	0.756102	1.14631e-70	postive
ITGA2B	LINC02327	0.429086	3.14087e-18	postive
F2	AC011747.1	0.414731	5.07148e-17	postive
FGB	AC011747.1	0.543327	3.48167e-30	postive
FGG	AC011747.1	0.542072	5.00185e-30	postive
FGA	AC011747.1	0.471238	3.97627e-22	postive
ITGA2B	AP000255.1	0.440311	3.2473e-19	postive
AXL	LNCAROD	0.494985	1.42456e-24	postive
DGKB	AC090044.1	0.611806	7.05815e-40	postive
SRF	AC090044.1	0.439707	3.67688e-19	postive
ILK	AC090044.1	0.554235	1.39857e-31	postive
FLNA	AC090044.1	0.688588	5.20935e-54	postive
VCL	AC090044.1	0.566441	3.32084e-33	postive
MYL9	AC090044.1	0.646251	1.02787e-45	postive
TLN1	AC090044.1	0.614891	2.2653e-40	postive
CSRP1	AC090044.1	0.635329	8.76921e-44	postive
CD40LG	AC004847.1	0.519238	2.8215e-27	postive
FERMT3	AC004847.1	0.783883	3.31194e-79	postive
PTPN6	AC004847.1	0.911541	5.0214e-146	postive
VAV1	AC004847.1	0.909949	1.1991e-144	postive
PLCG2	AC004847.1	0.910565	3.54035e-145	postive
PIK3CG	AC004847.1	0.894849	9.98364e-133	postive
LCK	AC004847.1	0.483338	2.38295e-23	postive
PLEK	AC004847.1	0.741934	9.65443e-67	postive
ITGA2B	RAMP2-AS1	0.472492	2.9859e-22	postive
PDPN	AC024901.1	0.418839	2.31907e-17	postive
IL6	AC024901.1	0.479698	5.62303e-23	postive
GP1BA	GLYCTK-AS1	0.405897	2.63189e-16	postive
ADAMTS13	AL445931.1	0.407994	1.78805e-16	postive
GP6	AC104984.6	0.417665	2.90326e-17	postive
ENTPD2	AL162377.1	0.424711	7.43734e-18	postive
ITGA2B	AP000346.1	0.444883	1.25737e-19	postive
CD40LG	AC096733.3	0.535292	3.45205e-29	postive
GP1BA	AC096733.3	0.483201	2.4618e-23	postive
FERMT3	AC096733.3	0.440746	2.96856e-19	postive
TREML1	AC096733.3	0.444301	1.4199e-19	postive
PTPN6	AC096733.3	0.530532	1.30551e-28	postive
VAV1	AC096733.3	0.631771	3.59357e-43	postive
PLCG2	AC096733.3	0.489142	5.93386e-24	postive
PIK3CG	AC096733.3	0.61549	1.81431e-40	postive
P2RY12	AC096733.3	0.428618	3.44623e-18	postive
ITGA2B	AC011498.1	0.400174	7.45242e-16	postive
TREML1	CFLAR-AS1	0.424274	8.09991e-18	postive
PTPN6	AC073370.1	0.449589	4.66497e-20	postive
VAV1	AC073370.1	0.45472	1.55471e-20	postive
PLCG2	AC073370.1	0.436209	7.51558e-19	postive
PIK3CG	AC073370.1	0.416226	3.81949e-17	postive
CD40LG	AC009061.2	0.541478	5.93466e-30	postive
GP1BA	AC009061.2	0.558064	4.39808e-32	postive
TREML1	AC009061.2	0.462552	2.80215e-21	postive
ENTPD2	AC144652.1	0.413586	6.29495e-17	postive
SRF	AC105942.1	0.535018	3.72877e-29	postive
ILK	AC105942.1	0.621178	2.14962e-41	postive
FLNA	AC105942.1	0.670413	2.79325e-50	postive
ITGB3	AC105942.1	0.43193	1.78185e-18	postive
VCL	AC105942.1	0.494291	1.69007e-24	postive
MYL9	AC105942.1	0.666046	2.0092e-49	postive
DGKI	AC105942.1	0.531797	9.18586e-29	postive
TLN1	AC105942.1	0.58287	1.67928e-35	postive
CSRP1	AC105942.1	0.653467	4.92275e-47	postive
ADAMTS13	AL592435.1	0.430181	2.52665e-18	postive
AXL	LINC02657	0.59502	2.76312e-37	postive
FZD6	LINC02657	0.769522	1.21438e-74	postive
VAV2	LINC02657	0.483357	2.37211e-23	postive
UBASH3B	LINC02657	0.526743	3.70876e-28	postive
GP6	LENG8-AS1	0.470014	5.25304e-22	postive
ITGA2B	AC012360.1	0.414448	5.34971e-17	postive
GP6	AC245884.8	0.498339	6.20279e-25	postive
DGKE	AC025287.3	0.40355	4.04317e-16	postive
COL3A1	AC009093.2	0.435679	8.36826e-19	postive
VWF	AC007406.3	0.437719	5.52567e-19	postive
COL3A1	Z97200.1	0.487783	8.23548e-24	postive
PIK3CA	AL645608.6	0.423301	9.79146e-18	postive
STXBP1	AC010173.1	0.415237	4.60774e-17	postive
ITGA2B	AC010173.1	0.425134	6.84622e-18	postive
ENTPD2	PSLNR	0.45335	2.08828e-20	postive
F2	ERVH48-1	0.458966	6.17431e-21	postive
CD40LG	AC116366.2	0.506336	8.23099e-26	postive
GP1BA	AC116366.2	0.485157	1.54577e-23	postive
TREML1	AC116366.2	0.514359	1.02769e-26	postive
P2RY12	AC116366.2	0.441723	2.42606e-19	postive
PDPN	HIF1A-AS3	0.561425	1.57381e-32	postive
COL3A1	HIF1A-AS3	0.440311	3.24695e-19	postive
IL6	HIF1A-AS3	0.548484	7.72845e-31	postive
AXL	LINC01615	0.477841	8.67814e-23	postive
CD40LG	AC023825.2	0.429135	3.11065e-18	postive
ADRA2C	PROX1-AS1	0.451579	3.05267e-20	postive
DGKH	RNASEH2B-AS1	0.444586	1.33801e-19	postive
GP6	BICRA-AS1	0.452072	2.74747e-20	postive
DGKB	AC005180.1	0.630076	6.98792e-43	postive
SRF	AC005180.1	0.494459	1.62186e-24	postive
ILK	AC005180.1	0.655467	2.08894e-47	postive
FLNA	AC005180.1	0.739184	5.21004e-66	postive
ITGB3	AC005180.1	0.433053	1.42215e-18	postive
VCL	AC005180.1	0.603591	1.37026e-38	postive
MYL9	AC005180.1	0.722414	9.7545e-62	postive
DGKI	AC005180.1	0.469982	5.29183e-22	postive
TLN1	AC005180.1	0.658653	5.26125e-48	postive
CSRP1	AC005180.1	0.734103	1.11041e-64	postive
GP1BA	AC087501.2	0.422906	1.05738e-17	postive
MYL9	LOH12CR2	0.436311	7.3607e-19	postive
CSRP1	LOH12CR2	0.418959	2.26602e-17	postive
P2RY12	AC244205.1	0.50659	7.71243e-26	postive
ITGA2B	AC021321.1	0.405236	2.97103e-16	postive
SRF	AL049796.1	0.430218	2.50798e-18	postive
ILK	AL049796.1	0.523048	1.01342e-27	postive
FLNA	AL049796.1	0.546025	1.58958e-30	postive
VCL	AL049796.1	0.449492	4.76192e-20	postive
MYL9	AL049796.1	0.50174	2.64501e-25	postive
TLN1	AL049796.1	0.501219	3.01596e-25	postive
CSRP1	AL049796.1	0.506622	7.64901e-26	postive
PEAR1	AC093278.2	0.505915	9.16571e-26	postive
F2RL3	AC093278.2	0.512036	1.88783e-26	postive
CD40LG	AC093278.2	0.42571	6.11516e-18	postive
ITGB3	AC093278.2	0.460317	4.58984e-21	postive
PDGFRA	AC093278.2	0.467018	1.03399e-21	postive
TREML1	AC093278.2	0.413395	6.52509e-17	postive
F2R	AC093278.2	0.464356	1.87636e-21	postive
VWF	AC093278.2	0.659487	3.65742e-48	postive
P2RY12	AC093278.2	0.400162	7.46918e-16	postive
SAA1	AC244034.2	0.46848	7.43663e-22	postive
ILK	Z99289.1	0.576361	1.41373e-34	postive
FLNA	Z99289.1	0.674407	4.46117e-51	postive
ITGB3	Z99289.1	0.603123	1.61803e-38	postive
VCL	Z99289.1	0.656283	1.46952e-47	postive
PDGFRA	Z99289.1	0.418038	2.70326e-17	postive
MYL9	Z99289.1	0.592665	6.2097e-37	postive
DGKI	Z99289.1	0.600933	3.5124e-38	postive
TLN1	Z99289.1	0.600431	4.19198e-38	postive
PPIA	Z99289.1	-0.461516	3.52357e-21	negative
CSRP1	Z99289.1	0.608958	1.99287e-39	postive
TSPAN32	OGFR-AS1	0.401819	5.53651e-16	postive
P2RY12	AC083862.1	0.405744	2.70652e-16	postive
CD40LG	AC008105.3	0.687806	7.63627e-54	postive
GP1BA	AC008105.3	0.641619	6.92617e-45	postive
TREML1	AC008105.3	0.708217	2.33101e-58	postive
PTPN6	AC008105.3	0.401097	6.3101e-16	postive
VAV1	AC008105.3	0.502122	2.40214e-25	postive
PIK3CG	AC008105.3	0.444026	1.50374e-19	postive
P2RY12	AC008105.3	0.578576	6.88443e-35	postive
MYH9	AC138028.2	0.453552	1.99966e-20	postive
CD40LG	PSMB8-AS1	0.469108	6.45133e-22	postive
CD40LG	AL513008.1	0.630757	5.35258e-43	postive
GP1BA	AL513008.1	0.688915	4.43691e-54	postive
TREML1	AL513008.1	0.595431	2.39764e-37	postive
P2RY12	AL513008.1	0.491989	2.97089e-24	postive
DGKB	AC015845.2	0.531886	8.96228e-29	postive
ILK	AC015845.2	0.407998	1.78686e-16	postive
FLNA	AC015845.2	0.507587	5.97232e-26	postive
VCL	AC015845.2	0.400456	7.08406e-16	postive
MYL9	AC015845.2	0.480257	4.93189e-23	postive
TLN1	AC015845.2	0.43629	7.39183e-19	postive
CSRP1	AC015845.2	0.486773	1.04984e-23	postive
GP6	AC068533.3	0.45485	1.51153e-20	postive
GP1BA	AC087071.1	0.426276	5.47135e-18	postive
SRF	AC036108.3	0.543728	3.09976e-30	postive
ILK	AC036108.3	0.727162	6.48733e-63	postive
ACTB	AC036108.3	0.404456	3.42674e-16	postive
FLNA	AC036108.3	0.793562	1.74487e-82	postive
ITGB3	AC036108.3	0.579146	5.71583e-35	postive
VCL	AC036108.3	0.699581	2.11226e-56	postive
DGKG	AC036108.3	0.414033	5.78565e-17	postive
MYL9	AC036108.3	0.756628	8.09414e-71	postive
DGKI	AC036108.3	0.519416	2.69058e-27	postive
TLN1	AC036108.3	0.671438	1.74934e-50	postive
CSRP1	AC036108.3	0.795645	3.26144e-83	postive
CD40LG	AC012020.1	0.466668	1.11853e-21	postive
GP1BA	AC012020.1	0.450464	3.87278e-20	postive
DGKE	AC005726.2	0.406913	2.18315e-16	postive
STXBP1	AC093515.1	0.497931	6.86653e-25	postive
SRF	LINC00702	0.441275	2.66158e-19	postive
ILK	LINC00702	0.694436	2.86821e-55	postive
FLNA	LINC00702	0.671874	1.43268e-50	postive
ITGB3	LINC00702	0.524628	6.6029e-28	postive
VCL	LINC00702	0.61016	1.2875e-39	postive
MYL9	LINC00702	0.652778	6.60395e-47	postive
DGKI	LINC00702	0.625628	3.92904e-42	postive
TLN1	LINC00702	0.574907	2.26032e-34	postive
CSRP1	LINC00702	0.69004	2.55252e-54	postive
P2RY1	AL589986.2	0.445456	1.11543e-19	postive
HSPB1	AL589986.2	0.444947	1.24083e-19	postive
CD40LG	MIR155HG	0.53525	3.4931e-29	postive
GP1BA	MIR155HG	0.456135	1.14438e-20	postive
TREML1	MIR155HG	0.580162	4.09796e-35	postive
P2RY12	MIR155HG	0.602937	1.7286e-38	postive
P2RY12	LINC01480	0.415392	4.47465e-17	postive
DGKH	AL354696.1	0.506877	7.16648e-26	postive
PEAR1	AL035404.2	0.547695	9.74808e-31	postive
CD40LG	LINC01857	0.655204	2.33935e-47	postive
GP1BA	LINC01857	0.724916	2.35483e-62	postive
TREML1	LINC01857	0.73591	3.77291e-65	postive
VAV1	LINC01857	0.413569	6.31459e-17	postive
P2RY12	LINC01857	0.672207	1.22981e-50	postive
ENTPD2	AC012640.4	0.441087	2.76685e-19	postive
SRF	AC053503.3	0.544739	2.31149e-30	postive
ILK	AC053503.3	0.710635	6.40443e-59	postive
ACTB	AC053503.3	0.459025	6.09502e-21	postive
FLNA	AC053503.3	0.84371	8.10624e-103	postive
ITGB3	AC053503.3	0.543979	2.88235e-30	postive
VCL	AC053503.3	0.724663	2.72122e-62	postive
MYL9	AC053503.3	0.805876	6.42554e-87	postive
DGKI	AC053503.3	0.590767	1.18677e-36	postive
TLN1	AC053503.3	0.763646	7.19828e-73	postive
CSRP1	AC053503.3	0.842185	4.25957e-102	postive
FERMT3	MYOSLID	0.662061	1.18155e-48	postive
PTPN6	MYOSLID	0.767133	6.47827e-74	postive
VAV1	MYOSLID	0.727734	4.66148e-63	postive
PLCG2	MYOSLID	0.830174	1.11304e-96	postive
PIK3CG	MYOSLID	0.726221	1.11533e-62	postive
PLEK	MYOSLID	0.597794	1.05537e-37	postive
CD40LG	AP000763.3	0.512265	1.77823e-26	postive
GP1BA	AP000763.3	0.539655	1.00101e-29	postive
TREML1	AP000763.3	0.554274	1.3822e-31	postive
GP6	AL049795.1	0.404123	3.64146e-16	postive
TSPAN32	AC083900.1	0.503757	1.58825e-25	postive
P2RX1	AC083900.1	0.41474	5.06279e-17	postive
BLOC1S4	LBX2-AS1	0.436156	7.59651e-19	postive
CD40LG	AC090948.1	0.71505	5.85316e-60	postive
GP1BA	AC090948.1	0.652434	7.64248e-47	postive
TREML1	AC090948.1	0.54056	7.72501e-30	postive
VAV1	AC090948.1	0.423094	1.01947e-17	postive
P2RY12	AC090948.1	0.46349	2.27538e-21	postive
AXL	LINC01711	0.540427	8.025e-30	postive
FZD6	LINC01711	0.763049	1.08271e-72	postive
VAV2	LINC01711	0.47667	1.13969e-22	postive
UBASH3B	LINC01711	0.478809	6.92357e-23	postive
GP1BA	AC134407.1	0.400817	6.63681e-16	postive
GP1BA	AC007952.9	0.439994	3.46603e-19	postive
TREML1	AC007952.9	0.461281	3.71121e-21	postive
GP1BA	AC005306.1	0.408364	1.66978e-16	postive
GP1BA	AC009120.3	0.457327	8.8325e-21	postive
F2R	AC010931.1	0.594408	3.41296e-37	postive
F2RL2	AC010931.1	0.50087	3.29211e-25	postive
DGKI	AC010931.1	0.433284	1.35767e-18	postive
DGKA	LINC01215	0.411692	8.9856e-17	postive
CD40LG	LINC01215	0.762913	1.18788e-72	postive
GP1BA	LINC01215	0.832181	1.48385e-97	postive
TREML1	LINC01215	0.727641	4.91958e-63	postive
PTPN6	LINC01215	0.411234	9.78794e-17	postive
VAV1	LINC01215	0.463765	2.14065e-21	postive
P2RY12	LINC01215	0.566457	3.30424e-33	postive
PTPN6	LINC01136	0.401912	5.44452e-16	postive
PLCG2	LINC01136	0.415254	4.59314e-17	postive
ITGB3	AC079921.1	0.427472	4.32273e-18	postive
TREML1	AC079921.1	0.416074	3.93147e-17	postive
TLN1	AC079921.1	0.400332	7.24399e-16	postive
PPIA	AC079921.1	-0.434688	1.02291e-18	negative
P2RY12	AC079921.1	0.470384	4.82964e-22	postive
AXL	MIR31HG	0.494927	1.44523e-24	postive
FZD6	MIR31HG	0.616272	1.35678e-40	postive
UBASH3B	MIR31HG	0.409579	1.33283e-16	postive
CD40LG	AC245060.6	0.513017	1.46111e-26	postive
GP1BA	AC245060.6	0.479926	5.33e-23	postive
TREML1	AC245060.6	0.411942	8.57311e-17	postive
ITGA2B	CCDC28A-AS1	0.427446	4.34511e-18	postive
ADAMTS13	PPP1R26-AS1	0.409658	1.31326e-16	postive
ITGA2B	USP12-AS2	0.433938	1.19013e-18	postive
SRF	FENDRR	0.579885	4.48767e-35	postive
ILK	FENDRR	0.76174	2.63775e-72	postive
FLNA	FENDRR	0.866679	1.06049e-114	postive
AXL	FENDRR	0.402412	4.97233e-16	postive
ITGB3	FENDRR	0.617564	8.37657e-41	postive
VCL	FENDRR	0.758123	3.00186e-71	postive
PDGFRA	FENDRR	0.408564	1.609e-16	postive
MYL9	FENDRR	0.848682	3.20466e-105	postive
DGKI	FENDRR	0.615855	1.58439e-40	postive
TLN1	FENDRR	0.811765	3.74398e-89	postive
CLIC1	FENDRR	-0.402346	5.032e-16	negative
PPIA	FENDRR	-0.47347	2.38605e-22	negative
CSRP1	FENDRR	0.871533	1.69689e-117	postive
GP1BA	AC078778.1	0.411519	9.28104e-17	postive
CD40LG	AL157402.2	0.582405	1.95866e-35	postive
GP1BA	AL157402.2	0.678856	5.58627e-52	postive
TREML1	AL157402.2	0.592875	5.77787e-37	postive
P2RY12	AL157402.2	0.436582	6.96658e-19	postive
GP6	AL445223.1	0.412938	7.11181e-17	postive
CD40LG	AC246787.2	0.500826	3.32898e-25	postive
GP1BA	AC246787.2	0.492987	2.32775e-24	postive
TREML1	AC246787.2	0.592743	6.04543e-37	postive
P2RY12	AC246787.2	0.473995	2.11461e-22	postive
FZD6	AL445649.1	0.422625	1.11665e-17	postive
PDPN	AL137186.2	0.478604	7.26414e-23	postive
COL3A1	AL137186.2	0.462249	2.99638e-21	postive
ADAMTS13	TMEM147-AS1	0.449263	4.99935e-20	postive
PDPN	GK-IT1	0.518523	3.41506e-27	postive
IL6	GK-IT1	0.533544	5.64045e-29	postive
STXBP1	AC145124.1	0.570557	9.07817e-34	postive
STXBP3	AL355488.1	0.457501	8.50287e-21	postive
SRF	LINC01081	0.520699	1.90862e-27	postive
ILK	LINC01081	0.729266	1.91552e-63	postive
FLNA	LINC01081	0.773898	5.36007e-76	postive
ITGB3	LINC01081	0.53444	4.38757e-29	postive
VCL	LINC01081	0.629324	9.37501e-43	postive
MYL9	LINC01081	0.766003	1.4199e-73	postive
DGKI	LINC01081	0.543075	3.74474e-30	postive
TLN1	LINC01081	0.690919	1.65376e-54	postive
PPIA	LINC01081	-0.42993	2.65611e-18	negative
CSRP1	LINC01081	0.762506	1.56755e-72	postive
ILK	BNC2-AS1	0.583166	1.5226e-35	postive
FLNA	BNC2-AS1	0.638897	2.09347e-44	postive
VCL	BNC2-AS1	0.531653	9.56253e-29	postive
MYL9	BNC2-AS1	0.67571	2.4373e-51	postive
COL3A1	BNC2-AS1	0.414545	5.25218e-17	postive
DGKI	BNC2-AS1	0.570435	9.43751e-34	postive
TLN1	BNC2-AS1	0.591658	8.75993e-37	postive
CSRP1	BNC2-AS1	0.657615	8.25954e-48	postive
PEAR1	LINC02593	0.484008	2.03255e-23	postive
PLEK	AC243829.4	0.481282	3.87526e-23	postive
GP1BA	ZBTB20-AS1	0.43343	1.31824e-18	postive
GP6	ZBTB20-AS1	0.416814	3.41509e-17	postive
TREML1	ZBTB20-AS1	0.477134	1.02316e-22	postive
P2RY12	ZBTB20-AS1	0.428269	3.6934e-18	postive
DGKE	CR936218.1	0.448188	6.27695e-20	postive
GP6	AC010320.5	0.534815	3.94857e-29	postive
PEAR1	LINC01140	0.55511	1.07506e-31	postive
PDGFRA	LINC01140	0.414081	5.73376e-17	postive
COL3A1	LINC01140	0.425509	6.36137e-18	postive
SAA1	LINC01270	0.407472	1.96919e-16	postive
SRF	AL356489.2	0.418534	2.45847e-17	postive
ILK	AL356489.2	0.508975	4.17758e-26	postive
FLNA	AL356489.2	0.578385	7.32568e-35	postive
VCL	AL356489.2	0.467949	8.38319e-22	postive
MYL9	AL356489.2	0.55679	6.47395e-32	postive
DGKI	AL356489.2	0.430424	2.40719e-18	postive
TLN1	AL356489.2	0.51067	2.69317e-26	postive
CSRP1	AL356489.2	0.579075	5.84889e-35	postive
FZD6	AC004816.1	0.554176	1.42357e-31	postive
GP1BA	AC233976.1	0.42017	1.7954e-17	postive
BLOC1S4	AC008915.3	0.416059	3.94232e-17	postive
STXBP3	AC000123.1	0.40186	5.49604e-16	postive
ILK	AL139220.2	0.549606	5.55052e-31	postive
FLNA	AL139220.2	0.626081	3.29882e-42	postive
ITGB3	AL139220.2	0.483227	2.44667e-23	postive
VCL	AL139220.2	0.576894	1.1893e-34	postive
MYL9	AL139220.2	0.590503	1.29847e-36	postive
COL3A1	AL139220.2	0.41701	3.28982e-17	postive
DGKI	AL139220.2	0.649403	2.7538e-46	postive
TLN1	AL139220.2	0.577108	1.10979e-34	postive
CSRP1	AL139220.2	0.609262	1.7852e-39	postive
STXBP3	AL391121.1	-0.44768	6.98717e-20	negative
AXL	AL391121.1	0.462497	2.83663e-21	postive
CD40LG	C1orf220	0.491426	3.40794e-24	postive
GP1BA	C1orf220	0.479879	5.3889e-23	postive
ITGA2B	HCG15	0.40918	1.43535e-16	postive
CD40LG	AL023653.1	0.71086	5.67601e-59	postive
GP1BA	AL023653.1	0.662917	8.09415e-49	postive
FERMT3	AL023653.1	0.438522	4.68868e-19	postive
TREML1	AL023653.1	0.672239	1.21211e-50	postive
PTPN6	AL023653.1	0.559124	3.18491e-32	postive
VAV1	AL023653.1	0.601592	2.78327e-38	postive
PLCG2	AL023653.1	0.472918	2.70779e-22	postive
PIK3CG	AL023653.1	0.586129	5.67556e-36	postive
LCK	AL023653.1	0.406836	2.21434e-16	postive
P2RY12	AL023653.1	0.59362	4.4755e-37	postive
PLEK	AL023653.1	0.451448	3.13947e-20	postive
FGA	PRKAR1B-AS2	0.508482	4.74376e-26	postive
P2RX1	PRKAR1B-AS2	0.460537	4.37281e-21	postive
GP1BA	AL133330.1	0.484458	1.82611e-23	postive
SRF	AC010478.1	0.467509	9.258e-22	postive
ILK	AC010478.1	0.701975	6.1543e-57	postive
FLNA	AC010478.1	0.754523	3.23483e-70	postive
ITGB3	AC010478.1	0.458371	7.03238e-21	postive
VCL	AC010478.1	0.633184	2.05656e-43	postive
MYL9	AC010478.1	0.748367	1.71788e-68	postive
DGKI	AC010478.1	0.56738	2.4737e-33	postive
TLN1	AC010478.1	0.708966	1.56416e-58	postive
CSRP1	AC010478.1	0.755332	1.90355e-70	postive
TREML1	AC005332.1	0.478516	7.41502e-23	postive
PEAR1	AL049840.7	0.404527	3.38277e-16	postive
PPIA	AL049840.7	-0.475869	1.37221e-22	negative
COL3A1	AP001107.3	0.405593	2.78292e-16	postive
DGKB	AC067750.1	0.416714	3.48035e-17	postive
SRF	AC067750.1	0.494897	1.45593e-24	postive
ILK	AC067750.1	0.630366	6.23772e-43	postive
FLNA	AC067750.1	0.776087	1.09639e-76	postive
ITGB3	AC067750.1	0.477927	8.50587e-23	postive
VCL	AC067750.1	0.678211	7.56859e-52	postive
MYL9	AC067750.1	0.722362	1.00479e-61	postive
DGKI	AC067750.1	0.574219	2.82003e-34	postive
TLN1	AC067750.1	0.674645	3.99668e-51	postive
CLIC1	AC067750.1	-0.406797	2.23027e-16	negative
CSRP1	AC067750.1	0.740864	1.8647e-66	postive
GP6	ERVK13-1	0.400541	6.97528e-16	postive
DGKE	ERVK13-1	0.410879	1.04608e-16	postive
PEAR1	PGM5P4-AS1	0.582481	1.91023e-35	postive
F2RL3	AC087521.1	0.439827	3.58705e-19	postive
ITGB3	AC087521.1	0.441314	2.64035e-19	postive
FN1	AC087521.1	0.425579	6.27444e-18	postive
PDPN	AC087521.1	0.586996	4.24434e-36	postive
PDGFRA	AC087521.1	0.513351	1.33877e-26	postive
COL3A1	AC087521.1	0.573103	4.03416e-34	postive
IL6	AC087521.1	0.568877	1.54486e-33	postive
VWF	AC087521.1	0.45594	1.19402e-20	postive
TLN1	AC087521.1	0.407268	2.04463e-16	postive
DGKH	WASHC5-AS1	0.401447	5.92277e-16	postive
MPL	AC004540.2	0.632374	2.83315e-43	postive
COMP	AC004540.2	0.601624	2.75201e-38	postive
STXBP1	AC004147.4	0.783393	4.80245e-79	postive
PPIA	SNHG15	0.588563	2.50429e-36	postive
TSPAN32	FOXO6-AS1	0.624953	5.09302e-42	postive
P2RX1	FOXO6-AS1	0.515817	6.99964e-27	postive
FLNA	MRVI1-AS1	0.459395	5.61979e-21	postive
VCL	MRVI1-AS1	0.410389	1.14621e-16	postive
MYL9	MRVI1-AS1	0.418746	2.36064e-17	postive
CSRP1	MRVI1-AS1	0.408205	1.71973e-16	postive
ITGA2B	AC004584.1	0.400302	7.28371e-16	postive
SRF	AC010980.2	0.444042	1.49888e-19	postive
ILK	AC010980.2	0.526751	3.70061e-28	postive
FLNA	AC010980.2	0.66025	2.61958e-48	postive
VCL	AC010980.2	0.564912	5.34965e-33	postive
MYL9	AC010980.2	0.664864	3.40723e-49	postive
TLN1	AC010980.2	0.641592	7.0033e-45	postive
CSRP1	AC010980.2	0.6856	2.23188e-53	postive
FZD6	ATP2C2-AS1	0.536617	2.37488e-29	postive
PTPN6	AL138724.2	0.443982	1.51781e-19	postive
VAV1	AL138724.2	0.512182	1.81738e-26	postive
PLCG2	AL138724.2	0.419387	2.08724e-17	postive
PIK3CG	AL138724.2	0.462321	2.94934e-21	postive
PLEK	AL138724.2	0.408201	1.72098e-16	postive
GP6	AC245884.10	0.484323	1.88577e-23	postive
BLOC1S4	AL136162.1	0.457731	8.08773e-21	postive
ADAMTS13	ARRDC1-AS1	0.450873	3.54934e-20	postive
ITGA2B	AP005057.1	0.443376	1.72197e-19	postive
SAA1	ARHGAP26-AS1	0.482867	2.66432e-23	postive
HBB	AC044781.1	0.51045	2.85157e-26	postive
DGKA	FAM83A-AS1	0.42597	5.81091e-18	postive
FZD6	FAM83A-AS1	0.498621	5.78217e-25	postive
AXL	MYO16-AS1	0.443156	1.8025e-19	postive
FZD6	MYO16-AS1	0.658241	6.29333e-48	postive
VAV2	MYO16-AS1	0.429571	2.85275e-18	postive
UBASH3B	MYO16-AS1	0.43384	1.21377e-18	postive
PDGFRA	STARD4-AS1	0.403618	3.9929e-16	postive
COL3A1	STARD4-AS1	0.403251	4.26899e-16	postive
GP1BA	AC011933.2	0.435899	8.00294e-19	postive
GP6	AC011933.2	0.407988	1.79024e-16	postive
TREML1	AC011933.2	0.400092	7.56348e-16	postive
SRF	AC004637.1	0.517123	4.95391e-27	postive
ILK	AC004637.1	0.633737	1.65228e-43	postive
FLNA	AC004637.1	0.734161	1.07264e-64	postive
ITGB3	AC004637.1	0.478887	6.79799e-23	postive
VCL	AC004637.1	0.618141	6.74971e-41	postive
MYL9	AC004637.1	0.737929	1.11677e-65	postive
DGKI	AC004637.1	0.502101	2.41448e-25	postive
TLN1	AC004637.1	0.673774	5.97945e-51	postive
CSRP1	AC004637.1	0.733562	1.53203e-64	postive
ADRA2C	AL451069.3	0.753242	7.46532e-70	postive
CD40LG	LINC01891	0.747826	2.4217e-68	postive
GP1BA	LINC01891	0.845375	1.29914e-103	postive
TREML1	LINC01891	0.408168	1.7316e-16	postive
CD40LG	AC015795.1	0.465907	1.32668e-21	postive
GP1BA	AC015795.1	0.43231	1.65085e-18	postive
VAV1	AC015795.1	0.41749	3.00186e-17	postive
PIK3CG	AC015795.1	0.407913	1.81496e-16	postive
ILK	AC104825.1	0.522111	1.30527e-27	postive
FLNA	AC104825.1	0.606897	4.19711e-39	postive
ITGB3	AC104825.1	0.412629	7.53625e-17	postive
VCL	AC104825.1	0.558439	3.9242e-32	postive
MYL9	AC104825.1	0.594562	3.2361e-37	postive
DGKI	AC104825.1	0.460203	4.70604e-21	postive
TLN1	AC104825.1	0.582953	1.63376e-35	postive
CLIC1	AC104825.1	-0.44041	3.18184e-19	negative
PPIA	AC104825.1	-0.472481	2.99318e-22	negative
CSRP1	AC104825.1	0.601187	3.21144e-38	postive
ITGA2B	AC061992.2	0.448876	5.42662e-20	postive
ENTPD2	CU104787.1	0.532804	6.93818e-29	postive
CD40LG	AL158163.1	0.40706	2.12464e-16	postive
GP1BA	AL158163.1	0.456484	1.06083e-20	postive
TREML1	AL158163.1	0.474848	1.7372e-22	postive
GP6	GTF3C2-AS1	0.416492	3.63089e-17	postive
MPL	AC245884.9	0.413908	5.92429e-17	postive
DGKG	AC245884.9	0.527998	2.62785e-28	postive
ITGA2B	AC006252.1	0.423006	1.03702e-17	postive
ILK	CYP1B1-AS1	0.557964	4.53357e-32	postive
PEAR1	CYP1B1-AS1	0.4766	1.1583e-22	postive
FLNA	CYP1B1-AS1	0.620378	2.90952e-41	postive
ITGB3	CYP1B1-AS1	0.422437	1.15825e-17	postive
VCL	CYP1B1-AS1	0.484038	2.01808e-23	postive
MYL9	CYP1B1-AS1	0.537948	1.62816e-29	postive
DGKI	CYP1B1-AS1	0.517903	4.02783e-27	postive
TLN1	CYP1B1-AS1	0.570606	8.93899e-34	postive
PPIA	CYP1B1-AS1	-0.45348	2.03108e-20	negative
P2RY12	CYP1B1-AS1	0.401339	6.0391e-16	postive
CSRP1	CYP1B1-AS1	0.535813	2.9806e-29	postive
CD40LG	AC092145.1	0.558292	4.10297e-32	postive
GP1BA	AC092145.1	0.602685	1.89021e-38	postive
TREML1	AC092145.1	0.482196	3.12309e-23	postive
P2RY12	AC092145.1	0.419526	2.03251e-17	postive
GP1BA	SEMA3F-AS1	0.410235	1.17953e-16	postive
TREML1	SEMA3F-AS1	0.408775	1.54745e-16	postive
DGKA	LINC00861	0.432707	1.52468e-18	postive
CD40LG	LINC00861	0.855885	7.36386e-109	postive
GP1BA	LINC00861	0.839452	7.9626e-101	postive
TREML1	LINC00861	0.646969	7.62379e-46	postive
VAV1	LINC00861	0.412856	7.22247e-17	postive
P2RY12	LINC00861	0.60964	1.55591e-39	postive
CD40LG	AL132989.1	0.420728	1.61226e-17	postive
GP1BA	AL132989.1	0.457509	8.48892e-21	postive
TREML1	AL132989.1	0.42643	5.3087e-18	postive
DGKE	AL132989.1	0.408101	1.75293e-16	postive
GP6	AC099811.1	0.418425	2.51048e-17	postive
SRC	AL606489.1	0.404395	3.46533e-16	postive
ITGA2B	LINC01729	0.412978	7.05808e-17	postive
ITGA2B	UVRAG-DT	0.445449	1.11689e-19	postive
CD40LG	AL137779.1	0.566516	3.24314e-33	postive
GP1BA	AL137779.1	0.630075	6.99293e-43	postive
TREML1	AL137779.1	0.59695	1.41616e-37	postive
P2RY12	AL137779.1	0.494497	1.60665e-24	postive
GP6	AC022558.3	0.463693	2.17504e-21	postive
VAV3	AC124067.4	0.453331	2.09713e-20	postive
CD40LG	AP005131.2	0.405639	2.75948e-16	postive
GP1BA	AP005131.2	0.48821	7.43048e-24	postive
TREML1	AP005131.2	0.46936	6.09359e-22	postive
CD40LG	AC007686.3	0.433123	1.40237e-18	postive
GP1BA	AC007686.3	0.524458	6.91562e-28	postive
TREML1	AC007686.3	0.434614	1.03823e-18	postive
CD40LG	AC011466.1	0.444557	1.34618e-19	postive
GP1BA	AC011466.1	0.412086	8.34522e-17	postive
GP6	AC020663.3	0.404138	3.63173e-16	postive
DGKZ	AC011676.2	0.437919	5.30381e-19	postive
DGKH	AL512506.1	0.44384	1.5633e-19	postive
ADAMTS13	LINC00870	0.464757	1.71613e-21	postive
MPL	KDM2B-DT	0.404838	3.19579e-16	postive
CD40LG	SEC62-AS1	0.400093	7.56212e-16	postive
GP1BA	SEC62-AS1	0.498127	6.54081e-25	postive
TREML1	SEC62-AS1	0.442279	2.16222e-19	postive
PIK3CA	AC025254.1	0.428905	3.25608e-18	postive
FGB	AC012313.3	0.407751	1.87043e-16	postive
FGG	AC012313.3	0.428916	3.24894e-18	postive
PDPN	AC114284.1	0.610565	1.11111e-39	postive
PDGFRA	AC114284.1	0.51789	4.04091e-27	postive
F2R	AC114284.1	0.545359	1.93005e-30	postive
COL3A1	AC114284.1	0.438295	4.91201e-19	postive
F2RL2	AC114284.1	0.420067	1.83155e-17	postive
VWF	AC114284.1	0.400288	7.30083e-16	postive
DGKD	AC116552.1	0.404629	3.32003e-16	postive
PPIA	MNX1-AS1	0.400691	6.78933e-16	postive
ADRA2B	BX284668.2	0.408362	1.67033e-16	postive
STXBP1	BX284668.2	0.490559	4.20921e-24	postive
GP6	AC079336.3	0.432662	1.53829e-18	postive
TSPAN32	AC008395.1	0.450364	3.95582e-20	postive
GP6	AC016292.1	0.411023	1.01823e-16	postive
ADRA2C	LINC01549	0.547198	1.12776e-30	postive
GP1BA	AL355388.1	0.423427	9.55374e-18	postive
GP6	AC104982.2	0.430633	2.30907e-18	postive
ITGA2B	AL021707.2	0.411577	9.17983e-17	postive
FERMT3	LINC02542	0.703162	3.32479e-57	postive
PTPN6	LINC02542	0.814083	4.70217e-90	postive
VAV1	LINC02542	0.775255	2.00824e-76	postive
PLCG2	LINC02542	0.883646	5.30859e-125	postive
PIK3CG	LINC02542	0.773332	8.0581e-76	postive
PLEK	LINC02542	0.639412	1.69938e-44	postive
GP6	AC011476.2	0.603044	1.66409e-38	postive
SRF	FLRT1	0.475628	1.45073e-22	postive
MPL	FLRT1	0.575686	1.75854e-34	postive
ILK	FLRT1	0.586251	5.44918e-36	postive
PEAR1	FLRT1	0.424119	8.34878e-18	postive
FLNA	FLRT1	0.650441	1.77809e-46	postive
VCL	FLRT1	0.501761	2.63063e-25	postive
DGKG	FLRT1	0.401858	5.49787e-16	postive
MYL9	FLRT1	0.589914	1.58572e-36	postive
TLN1	FLRT1	0.538405	1.4297e-29	postive
CSRP1	FLRT1	0.593881	4.09114e-37	postive
P2RY1	AC103563.2	0.591769	8.43694e-37	postive
HSPB1	AC103563.2	0.406127	2.52274e-16	postive
STXBP1	HCG18	0.492017	2.95088e-24	postive
DGKA	CLCA4-AS1	0.422814	1.07652e-17	postive
P2RY1	CLCA4-AS1	0.596368	1.73298e-37	postive
DGKZ	LANCL1-AS1	0.405787	2.68522e-16	postive
GNAS	HAR1A	0.557535	5.16426e-32	postive
GP6	SRRM2-AS1	0.441621	2.47817e-19	postive
ITGA2B	SRRM2-AS1	0.416019	3.97223e-17	postive
CD40LG	MDS2	0.469918	5.36994e-22	postive
GP1BA	MDS2	0.484694	1.72618e-23	postive
PDPN	LINC02104	0.412459	7.78142e-17	postive
DGKH	NADK2-AS1	0.424744	7.38931e-18	postive
TSPAN32	NADK2-AS1	0.403415	4.14344e-16	postive
P2RY1	LINC00330	0.403719	3.92012e-16	postive
FN1	LINC01614	0.534637	4.15077e-29	postive
COL3A1	LINC01614	0.406372	2.41152e-16	postive
CD40LG	KIF1C-AS1	0.429523	2.88019e-18	postive
GP1BA	KIF1C-AS1	0.501505	2.80649e-25	postive
TREML1	KIF1C-AS1	0.47699	1.05806e-22	postive
DGKB	LINC02613	0.502431	2.22146e-25	postive
SRF	LINC02613	0.414599	5.19933e-17	postive
ILK	LINC02613	0.513955	1.14281e-26	postive
FLNA	LINC02613	0.66085	2.01356e-48	postive
ITGB3	LINC02613	0.417202	3.17119e-17	postive
VCL	LINC02613	0.507669	5.84812e-26	postive
MYL9	LINC02613	0.608145	2.67562e-39	postive
DGKI	LINC02613	0.420075	1.82845e-17	postive
TLN1	LINC02613	0.556259	7.60115e-32	postive
CSRP1	LINC02613	0.610356	1.19904e-39	postive
SRF	MIR497HG	0.506423	8.05028e-26	postive
ILK	MIR497HG	0.70567	8.95625e-58	postive
PEAR1	MIR497HG	0.467897	8.48203e-22	postive
FLNA	MIR497HG	0.739018	5.76457e-66	postive
ITGB3	MIR497HG	0.442126	2.2318e-19	postive
VCL	MIR497HG	0.564958	5.27415e-33	postive
MYL9	MIR497HG	0.770328	6.87264e-75	postive
DGKI	MIR497HG	0.556661	6.73069e-32	postive
VWF	MIR497HG	0.412985	7.04856e-17	postive
TLN1	MIR497HG	0.676326	1.82919e-51	postive
METAP1	MIR497HG	-0.434491	1.06432e-18	negative
CSRP1	MIR497HG	0.743542	3.56679e-67	postive
GP1BA	AC009120.2	0.430176	2.52919e-18	postive
GP6	AC091887.1	0.41424	5.56396e-17	postive
COL3A1	LINC01705	0.425071	6.93041e-18	postive
DGKB	ADAMTS9-AS2	0.473575	2.32925e-22	postive
SRF	ADAMTS9-AS2	0.551371	3.29007e-31	postive
ILK	ADAMTS9-AS2	0.736604	2.48544e-65	postive
FLNA	ADAMTS9-AS2	0.873775	7.93791e-119	postive
AXL	ADAMTS9-AS2	0.409845	1.26836e-16	postive
ITGB3	ADAMTS9-AS2	0.54774	9.62042e-31	postive
[truncated: 616 more rows]
